# Supplementary material for: Solvent-Assisted Ketone Reduction by a Homogeneous Mn Catalyst
Source: Organometallics. 2022 Apr 15;41(14):1829–35. doi: 10.1021/acs.organomet.2c00077 (PMC9326964; doi:10.1021/acs.organomet.2c00077)
Supplement: Supplementary file 2 — om2c00077_si_004.xyz [file om2c00077_si_004.xyz]

75
I R
Mn    -2.29921400   -0.37607500    0.67425200
O     -1.10619200   -2.21952000    2.61526500
O     -3.74498700    1.10677700    2.74519200
N     -2.89403200    0.91401300   -0.85314500
C     -3.15705500    0.53059400    1.93724100
C     -3.70626600   -1.44253600    0.48501700
O     -4.63067900   -2.11817400    0.36913400
C     -1.57093600   -1.49146600    1.85515700
N     -0.62765500    0.91274200    0.71275800
C     -0.61013300    1.66751500   -0.56150500
C     -2.02503400    2.10639000   -0.91034900
H     -2.39067900    2.80549400   -0.14618300
O      1.78833400   -0.78183900    1.52480000
C      2.20782200   -1.75677300    0.90916800
H      0.00646000   -2.51950600   -0.30102000
C      2.20481200   -3.10565800    1.56092200
H      1.69192800   -3.03553600    2.51787200
H      1.71099900   -3.84863200    0.93031600
H      3.23461000   -3.44176500    1.71897300
O     -1.36906100   -1.12058600   -0.91737100
C     -0.78760300   -2.37038100   -1.06120500
H     -0.32196700    0.92261600   -1.30991200
C     -2.04155000    2.78944800   -2.27810000
H     -1.79653400    2.03316800   -3.03651500
H     -3.04395600    3.15909100   -2.50797500
C      0.36635400    2.83599400   -0.61059100
H      1.36819400    2.50436200   -0.32244500
H      0.07092800    3.59922700    0.11992000
C     -1.03679900    3.93353100   -2.36270900
C      0.36556800    3.46484900   -1.99801400
H      0.71080700    2.72810100   -2.73520200
H      1.07027600    4.30133900   -2.03087300
H     -1.05381500    4.36247000   -3.36924100
H     -1.33849100    4.73362300   -1.67436000
H     -2.59046900    0.27212300   -1.59180400
C     -4.31565600    1.23238900   -0.99796700
H     -4.89491300    0.30952300   -1.00846700
H     -4.63951700    1.83259800   -0.14473200
H     -4.53000600    1.78354300   -1.91754600
H      0.15265500    0.26119000    0.67795500
C     -0.45487000    1.73193200    1.91950400
H      0.50470800    2.25444500    1.92974100
H     -1.26099000    2.46363300    1.99557500
H     -0.50494400    1.07992600    2.79236500
C     -1.76806300   -3.53164300   -0.89831300
H     -2.17849300   -3.57064700    0.11383100
H     -2.60235200   -3.41739100   -1.59945500
H     -1.27733600   -4.49048500   -1.09702500
C      2.73076900   -1.61217100   -0.47031300
C      2.69275400   -0.35406700   -1.08042700
C      3.24927200   -2.69931400   -1.17863300
C      3.15926800   -0.18570500   -2.37332700
H      2.30572100    0.49243500   -0.52719000
C      3.71939100   -2.52950500   -2.47335300
H      3.28649600   -3.68255000   -0.72463200
C      3.67254300   -1.27535900   -3.07254300
H      3.12289500    0.79372000   -2.83753600
H      4.11974100   -3.37756100   -3.01734300
H      4.03689200   -1.14612700   -4.08602000
C     -0.11877600   -2.44194100   -2.42978500
H      0.59844900   -1.62565700   -2.54266600
H      0.41244400   -3.38831500   -2.57331400
H     -0.87771300   -2.34621600   -3.21462300
H      2.50959100    0.92460900    1.58760000
O      2.91836300    1.80013400    1.51349000
C      4.32993600    1.61578400    1.51935100
H      4.61096500    0.97061100    0.67264200
C      4.78137100    0.95123000    2.80905700
C      4.95510000    2.97961100    1.32047400
H      5.86295400    0.78742100    2.80808200
H      4.52453600    1.58071200    3.66689200
H      4.29170200   -0.01890600    2.93650700
H      6.04511500    2.90667100    1.29123500
H      4.61216800    3.42565100    0.38339600
H      4.67354800    3.64475600    2.14293300

75
I S
N      3.20011900    0.71294100    0.08901300
C      3.19555800   -2.08894400   -0.23519800
N      0.53163900    0.71090600   -0.60949000
C      1.08491400    1.88199100    0.11533100
C      2.56848500    2.01607200   -0.19838400
H      2.70154700    2.20622800   -1.27206100
H      1.01465800    1.60106600    1.17088800
C      3.18281900    3.16504800    0.60100900
H      3.16280500    2.88867700    1.66427500
H      4.23167000    3.30102600    0.32616400
C      0.33790300    3.19164400   -0.10400200
H     -0.72247600    3.06290700    0.12805400
H      0.39582100    3.48256100   -1.15994200
C      2.42400000    4.47224900    0.40416600
C      0.94885200    4.30397700    0.73908800
H      0.84043900    4.06066500    1.80398800
H      0.40682300    5.23949300    0.57057000
H      2.87614800    5.25536400    1.02030100
H      2.52233500    4.79653400   -0.63996700
H      3.08934900    0.52551900    1.08973000
C      4.61410300    0.66165900   -0.28806900
H      5.02935200   -0.30601100   -0.00848500
H      4.70252800    0.77460600   -1.37091300
H      5.20548700    1.44239700    0.19716400
H     -0.23159000    0.36692600   -0.03028500
C     -0.00566700    1.01085900   -1.94329200
H     -0.85587300    1.69643300   -1.90216600
H      0.77427300    1.44528900   -2.57103100
H     -0.33001800    0.07865200   -2.40767500
Mn     1.95200500   -0.84988600   -0.49332100
O      4.00487700   -2.89051600   -0.06981800
O      2.73155100   -0.63435900   -3.30885000
C      2.40878200   -0.71389900   -2.20420600
C      0.76245900   -2.12869600   -0.84726000
O      0.03371400   -2.98644800   -1.08193700
O     -2.09971000    0.36663200    1.22809300
C     -2.58486200   -0.74608400    1.40350800
H     -0.12327900   -1.85770200    1.72420900
C     -2.94219900   -1.20294000    2.78472600
H     -2.74342200   -0.40120700    3.49299500
H     -2.35496800   -2.08205000    3.06324900
H     -3.99670400   -1.48923600    2.82665000
O      1.54604000   -0.68726100    1.43960900
C      0.83262400   -1.58400200    2.21821600
C      0.48588700   -0.90457000    3.53893300
H     -0.09367000    0.00308700    3.35057700
H      1.40871700   -0.62086700    4.05672600
H     -0.09279500   -1.55839500    4.19974500
C     -2.85088000   -1.64722400    0.25676500
C     -2.83571900   -1.12176400   -1.03949700
C     -3.11607900   -3.00696000    0.44185900
C     -3.08031300   -1.94143300   -2.12882300
H     -2.65839000   -0.06244300   -1.18472600
C     -3.34591900   -3.82862100   -0.65217000
H     -3.13168100   -3.43209500    1.43856000
C     -3.32966100   -3.29728700   -1.93698300
H     -3.07643900   -1.52464100   -3.12995700
H     -3.53825400   -4.88507600   -0.50248600
H     -3.51405000   -3.94045100   -2.79075900
C      1.57995300   -2.89253700    2.47278200
H      1.75989900   -3.43239100    1.53959400
H      1.01203000   -3.55224600    3.13778400
H      2.55037800   -2.68329200    2.93683200
H     -2.59499300    1.67118600    0.03431900
O     -2.95046200    2.28433300   -0.62679200
C     -4.34253900    2.43280800   -0.36424300
H     -4.83090200    1.45015100   -0.45669400
C     -4.57159200    2.96129700    1.04163400
C     -4.89772300    3.35467200   -1.42828600
H     -5.64033100    3.04964300    1.25738900
H     -4.11111900    3.94818000    1.15269500
H     -4.12875100    2.28958800    1.78286100
H     -5.97499800    3.48833800   -1.30229800
H     -4.71311400    2.94548700   -2.42475600
H     -4.41605600    4.33537200   -1.36281200

75
II R
Mn    -2.16995000   -0.60019100    0.67062400
O     -0.84812100   -1.70388800    3.04676500
O     -4.11119800    0.70936100    2.41705700
N     -2.94850500    0.35026800   -1.02333200
C     -3.33905000    0.20039300    1.73726500
C     -3.26069800   -2.01652900    0.53986600
O     -3.95881200   -2.92427000    0.46970700
C     -1.34626800   -1.29564100    2.09768700
N     -0.85204200    0.99469000    0.64443900
C     -0.92489100    1.63960700   -0.68407200
C     -2.37426300    1.71351500   -1.13846900
H     -2.93803400    2.35081500   -0.44483200
O      1.64660100    0.25847900    0.91094800
C      2.15963300   -0.98162700    1.18614800
H      1.36211200   -1.67560500    1.52166000
C      3.18115200   -0.93085000    2.33355800
H      2.70539100   -0.50334100    3.22121600
H      3.57315800   -1.92122700    2.58845600
H      4.02112900   -0.28743600    2.05117300
O     -0.90855000   -1.35105500   -0.78397100
C     -0.37661900   -2.41573100   -1.09288800
H     -0.40852400    0.95087900   -1.36328800
C     -2.47449100    2.27996900   -2.55240000
H     -2.01056200    1.56138900   -3.24273800
H     -3.52030900    2.38326600   -2.85278000
C     -0.23448000    2.99499100   -0.78904100
H      0.80579500    2.90156200   -0.46295200
H     -0.72738300    3.71669800   -0.12640300
C     -1.76240800    3.62330600   -2.67344600
C     -0.31301400    3.51937000   -2.21800100
H      0.23369500    2.84304300   -2.88820500
H      0.17926600    4.49449100   -2.28417500
H     -1.82208800    3.97670400   -3.70726800
H     -2.28301700    4.36627900   -2.05555200
H     -2.53711200   -0.19965400   -1.77655600
C     -4.40797300    0.33404000   -1.20007300
H     -4.76737400   -0.69390800   -1.16360600
H     -4.87500500    0.89473200   -0.38889400
H     -4.71121300    0.77382100   -2.15289800
H      0.13436600    0.58296300    0.72247000
C     -0.95789100    1.92959600    1.77049400
H     -0.13706900    2.65084000    1.77128900
H     -1.90461700    2.47570400    1.75399600
H     -0.90643500    1.36445900    2.70220700
C     -0.41545800   -3.60922400   -0.20015900
H     -0.29248000   -3.32125200    0.84374400
H     -1.40391900   -4.07160000   -0.30436000
H      0.33827300   -4.34341900   -0.47984600
C      2.80350500   -1.66405100   -0.01713600
C      3.20761700   -0.92355200   -1.12679400
C      3.01409100   -3.04525900   -0.02694600
C      3.81160100   -1.54641800   -2.21553200
H      3.05132300    0.14978600   -1.11716900
C      3.60975700   -3.67353100   -1.11455100
H      2.69796600   -3.63760800    0.82845400
C      4.01141500   -2.92337400   -2.21780300
H      4.12193500   -0.95440300   -3.07138800
H      3.75536600   -4.74932400   -1.10642700
H      4.47273800   -3.40988100   -3.07099700
C      0.27862900   -2.54862600   -2.41898200
H      0.16006900   -1.63909700   -3.00510200
H      1.34109400   -2.76982800   -2.27415800
H     -0.15330800   -3.40526300   -2.94668900
H      2.48685400    1.43659300    0.44249800
O      2.96822200    2.25411500    0.06857000
C      3.91068400    2.69113000    1.01764400
H      4.64588800    1.88891800    1.20983800
C      3.23877400    3.03313000    2.34095400
C      4.65394600    3.87779500    0.43428200
H      3.97161100    3.32540800    3.10025000
H      2.53492500    3.86132900    2.20090200
H      2.68175600    2.16633600    2.70534900
H      5.43155900    4.23424600    1.11619500
H      5.12355100    3.60518100   -0.51491300
H      3.95626300    4.70096700    0.24593100

75
II S
N      3.07987900    0.57340500    0.30971700
C      2.99525900   -2.27207800    0.30130300
N      0.53503200    0.50634400   -0.74986300
C      1.05058000    1.78302500   -0.20017100
C      2.56664300    1.82414100   -0.29842800
H      2.86214100    1.80343800   -1.35573500
H      0.79458400    1.74715400    0.86614500
C      3.12183700    3.08154900    0.36687500
H      2.92901500    3.01089000    1.44665300
H      4.20560700    3.13815900    0.23827500
C      0.42203700    3.04328800   -0.78278400
H     -0.66657500    2.97538100   -0.70912000
H      0.67238000    3.12284200   -1.84797800
C      2.47004200    4.34817400   -0.17849600
C      0.95314000    4.27853100   -0.06732200
H      0.66318400    4.24358600    0.99114100
H      0.49670000    5.17937300   -0.48938800
H      2.86207900    5.21900400    0.35561300
H      2.74846400    4.47344600   -1.23282600
H      2.88342600    0.63402000    1.30833600
C      4.53152200    0.41198300    0.14295700
H      4.85600000   -0.50080100    0.64107100
H      4.76428200    0.32998900   -0.92008200
H      5.08943600    1.25167800    0.56284500
H     -0.35340700    0.33067700   -0.18474800
C      0.11482200    0.57855500   -2.15411100
H     -0.69829500    1.29618200   -2.28917100
H      0.94645000    0.85510000   -2.80714300
H     -0.25023400   -0.40242200   -2.46119100
Mn     1.85924900   -1.01575100   -0.27959100
O      3.71330100   -3.08724100    0.67168200
O      3.11186700   -1.06601800   -2.91805200
C      2.60963200   -1.04881600   -1.88568900
C      0.70734500   -2.28129800   -0.81671000
O      0.03218200   -3.10877200   -1.23066900
O     -1.70349500    0.45989500    0.66733600
C     -2.35445000   -0.63557600    1.16216500
H     -1.70623600   -1.20311900    1.86619000
C     -3.59676800   -0.24383000    1.97695400
H     -3.30668700    0.44252000    2.77840300
H     -4.09137400   -1.11438600    2.42076100
H     -4.31506800    0.26960100    1.32955300
O      1.11536900   -0.69568400    1.60918200
C      0.62586000   -1.34758400    2.52800200
C      0.28953500   -0.66060700    3.80517600
H      0.47418900    0.40926100    3.72870300
H      0.89539500   -1.09295000    4.60906700
H     -0.75598100   -0.85056600    4.06299300
C     -2.75958800   -1.65080000    0.09912000
C     -2.96613200   -1.25039400   -1.21931700
C     -2.94986700   -2.99416100    0.42521300
C     -3.35616300   -2.16986200   -2.18778300
H     -2.82223600   -0.20494300   -1.47011700
C     -3.33533000   -3.91790500   -0.53918600
H     -2.78629700   -3.32109600    1.44983800
C     -3.53966900   -3.50775300   -1.85333000
H     -3.51431700   -1.84167100   -3.21100400
H     -3.46966900   -4.96076700   -0.26833700
H     -3.83599100   -4.22651800   -2.61058400
C      0.41823300   -2.82306700    2.42969800
H     -0.07526800   -3.07993200    1.49113600
H     -0.16061400   -3.20877200    3.26761300
H      1.40116400   -3.30682800    2.42989600
H     -2.46119100    1.51044900   -0.14749400
O     -2.89072800    2.22700800   -0.73119000
C     -3.68961400    3.04588600    0.08935600
H     -4.50819100    2.44870400    0.52941500
C     -2.87941700    3.63638300    1.23673200
C     -4.31212300    4.12228900   -0.77932800
H     -3.51539600    4.20096800    1.92649100
H     -2.10703300    4.30944600    0.84837000
H     -2.38688600    2.83058600    1.78736400
H     -4.98531900    4.76087500   -0.19971500
H     -4.88087400    3.67078200   -1.59693100
H     -3.52912500    4.75223600   -1.21518800

75
III R
Mn    1.12286800   -0.61554400    1.07464800
O     0.67457200    1.64684400    2.87818300
O     1.19641200   -2.50710800    3.30930900
N     1.25914200   -2.14433400   -0.33535200
C     1.15078700   -1.75521700    2.43624500
C     2.88924100   -0.42483700    1.25740000
O     4.01751000   -0.35348800    1.46800800
C     0.85181100    0.76602500    2.15695500
N    -0.93695500   -0.87188600    0.73278600
C    -1.09906500   -1.67388900   -0.50482900
C    -0.05764100   -2.78467200   -0.52427800
H    -0.21630000   -3.45259500    0.33322800
O     0.92899600    0.40078400   -0.61768900
C     1.46266000    1.65657500   -0.83208200
H     1.24923000    2.33776300    0.01348400
C     0.82649200    2.26392900   -2.08293600
H    -0.26135600    2.28038600   -1.97253500
H     1.18079400    3.28279900   -2.26873500
H     1.06698800    1.64798000   -2.95542200
H    -0.83047100   -0.98213500   -1.30994000
C    -0.15151600   -3.58978500   -1.81966800
H     0.15367500   -2.93786800   -2.64994100
H     0.54929800   -4.42800500   -1.79754500
C    -2.50781000   -2.19563500   -0.75686600
H    -3.21379700   -1.35999200   -0.76650900
H    -2.80903200   -2.87231700    0.05192500
C    -1.56423800   -4.10256700   -2.07414800
C    -2.56830900   -2.95886200   -2.07450500
H    -2.34516600   -2.27641700   -2.90493600
H    -3.58223900   -3.33626800   -2.23886100
H    -1.59200000   -4.64497900   -3.02410300
H    -1.83692700   -4.82290800   -1.29188000
H     1.40641900   -1.49788600   -1.11497700
C     2.36763600   -3.09560900   -0.24341600
H     2.43422600   -3.74681900   -1.11884700
H     3.30527500   -2.54801600   -0.15129400
H     2.24006300   -3.71494200    0.64733400
H    -1.22611800    0.07679600    0.50042500
C    -1.74491100   -1.31789400    1.87246900
H    -2.81603000   -1.27706800    1.66173300
H    -1.47964900   -2.33991000    2.14903200
H    -1.53458300   -0.67088500    2.72501800
O    -2.39731900    1.79815500    0.24021100
C    -2.19705800    2.97986800    0.00096500
C    -2.89743900    3.68060000   -1.12330500
H    -3.52614300    2.98871000   -1.68202100
H    -3.50983800    4.49329300   -0.72015200
H    -2.15988000    4.14277800   -1.78593900
C    -1.24863900    3.79036500    0.82533600
H    -0.80685200    3.18557800    1.61428400
H    -0.46305600    4.20286500    0.18515200
H    -1.78141000    4.64317200    1.25742400
C     2.97457100    1.63610400   -0.98678900
C     3.78201200    2.58012900   -0.35842000
C     3.58205900    0.65284000   -1.76856000
C     5.16593400    2.54565500   -0.50106600
H     3.32000700    3.34274000    0.26365200
C     4.96185600    0.61230300   -1.91612200
H     2.95827800   -0.09113600   -2.25461500
C     5.76061200    1.55917700   -1.27936900
H     5.78142300    3.28367000    0.00388100
H     5.41947000   -0.16186000   -2.52437800
H     6.83983000    1.52482800   -1.38729100
H    -3.82507500    0.99488100   -0.62339500
O    -4.58252100    0.63660400   -1.11739000
C    -5.72469400    0.70303800   -0.27296300
H    -6.53191800    0.24527600   -0.85541300
C    -5.51656800   -0.10523100    0.99788900
H    -4.70209100    0.32543100    1.59083800
H    -6.41935700   -0.10645200    1.61545000
H    -5.25988400   -1.14070700    0.75986800
C    -6.10128300    2.14491600    0.03182900
H    -6.22601200    2.71331800   -0.89325900
H    -7.03644400    2.19389100    0.59717400
H    -5.32055900    2.62687000    0.63018100

77
IV R
Mn   -1.13281500   -1.44671300    0.23910600
O    -3.49507400   -1.81643400   -1.45856000
O    -1.51273100   -4.21755100    1.10246200
N     0.66654000   -1.32674400    1.31792900
C    -1.35306200   -3.13004300    0.75830700
C    -2.15160000   -0.87978000    1.58637800
O    -2.81950800   -0.53394000    2.45526800
C    -2.57326900   -1.61686000   -0.80254200
N     0.16727800   -1.93046800   -1.33626600
C     1.55177000   -1.58381600   -0.92034000
C     1.74703800   -1.97253600    0.53654000
H     1.62046600   -3.05798000    0.64778900
O    -0.66323700    0.43615900   -0.33104300
C    -1.32120900    1.07594300   -1.37822100
H    -1.42574600    0.39576800   -2.24597000
C    -0.51202200    2.28287900   -1.85272500
H     0.50719900    1.98054300   -2.10578800
H    -0.98035000    2.74541200   -2.72620700
H    -0.45860300    3.03467800   -1.05833700
H     1.60041900   -0.49294400   -0.96773800
C     3.14000100   -1.56391600    1.01364900
H     3.18599700   -0.46771300    1.01015600
H     3.30042600   -1.89402200    2.04305700
C     2.64747000   -2.14540200   -1.81824500
H     2.47502600   -1.81802800   -2.84934800
H     2.61436600   -3.24128600   -1.81662300
C     4.23712500   -2.11826600    0.11203400
C     4.01935000   -1.69204500   -1.33320000
H     4.07523300   -0.60070300   -1.40240300
H     4.79831600   -2.10840700   -1.97925700
H     5.21276900   -1.77627700    0.47165200
H     4.24508100   -3.21445700    0.17521500
H     0.89163600   -0.32703700    1.33994300
C     0.62991800   -1.79840200    2.70823800
H     1.57157500   -1.61445300    3.23203900
H    -0.16690500   -1.28575400    3.24630100
H     0.42266100   -2.86996600    2.72525500
H    -0.08665000   -1.25379000   -2.05007700
C     0.01031700   -3.27128800   -1.91765900
H     0.60373400   -3.40211500   -2.82547100
H     0.30613000   -4.02952500   -1.19113300
H    -1.04026100   -3.42768700   -2.16371400
O     1.17169300    1.59993500    0.93039300
H     0.37649000    1.22875300    0.40595100
C     0.72573200    2.57020700    1.86702500
H     0.05309600    3.27496900    1.35442500
C     1.93052900    3.33394900    2.37643500
H     2.44728600    3.84160300    1.55901700
H     1.62976200    4.08577500    3.11078500
H     2.63435900    2.64613100    2.85626000
C    -0.03570300    1.91050100    3.00562300
H    -0.87975100    1.32884100    2.62905800
H     0.62622500    1.23760400    3.56075100
H    -0.42505300    2.65954800    3.70118000
C    -2.72680000    1.51936500   -1.01286400
C    -3.75943800    1.47444000   -1.94725900
C    -2.99810000    2.02209800    0.25783600
C    -5.03615800    1.91943500   -1.62183800
H    -3.56298500    1.07235600   -2.93771600
C    -4.27192400    2.46611600    0.59103100
H    -2.19935700    2.05259500    0.99005000
C    -5.29725700    2.41573000   -0.34869100
H    -5.83089500    1.87005700   -2.35945100
H    -4.46716600    2.84804200    1.58818400
H    -6.29402000    2.75703800   -0.08920800
H     2.37713100    1.75009200   -0.41773500
O     2.87710200    1.58324200   -1.24073000
C     4.04222700    2.38996400   -1.26381700
H     4.59196000    2.06796800   -2.15628000
C     3.68784000    3.86060600   -1.42443400
H     3.12702200    4.21941400   -0.55505400
H     4.58741100    4.47543300   -1.52375000
H     3.06794200    4.00800300   -2.31249000
C     4.91453900    2.13761400   -0.04322700
H     5.16696300    1.07688100    0.03527600
H     5.84473600    2.71050800   -0.09978100
H     4.39011900    2.43218600    0.87137100

77
V R
Mn    -1.89186500   -0.85891800   -0.51578300
O     -1.85026500   -1.20748600   -3.42899800
O     -2.82771800   -3.60080200   -0.12923800
N     -1.62275200   -0.61224200    1.53920900
C     -2.43042600   -2.53244200   -0.29049000
C     -3.61946000   -0.43805100   -0.55594300
O     -4.76054300   -0.29478000   -0.61120000
C     -1.87906900   -1.04748300   -2.29299300
N      0.13665900   -1.44410200   -0.41399000
C      0.65921000   -1.15461900    0.94516000
C     -0.43930600   -1.39086300    1.97365000
H     -0.73212000   -2.44970600    1.95838200
O      0.90778500    0.80553500   -2.09503900
C      2.01295000    1.41722500   -1.46062500
H      1.70545000    1.77545900   -0.47060600
C      2.49338100    2.60630900   -2.28239500
H      1.68796300    3.33881200   -2.38437700
H      3.35172300    3.09398700   -1.81192200
H      2.78961900    2.27074900   -3.28061900
H      0.87027100   -0.08100600    0.95935900
C      0.04545600   -1.01175600    3.37252000
H      0.19320700    0.07497600    3.38818600
H     -0.71849400   -1.25163600    4.11640800
C      1.94469700   -1.88592600    1.31274700
H      2.70837400   -1.68770100    0.55689100
H      1.77217100   -2.96857800    1.33021100
C      1.35102400   -1.71165800    3.73419500
C      2.42542500   -1.44600600    2.68909200
H      2.66415300   -0.37507800    2.66747400
H      3.35068400   -1.97169700    2.94445400
H      1.68095100   -1.38037100    4.72362800
H      1.17866800   -2.79362900    3.80566800
H     -1.35765400    0.37235900    1.59512000
C     -2.79324000   -0.82375200    2.39835400
H     -2.59432800   -0.56822700    3.44198200
H     -3.61673400   -0.20403000    2.04422200
H     -3.09888000   -1.87083300    2.34428300
H      0.60729400   -0.80131500   -1.05663700
C      0.41906500   -2.80266000   -0.89860700
H      1.49280200   -2.99101900   -0.97217800
H     -0.02499600   -3.54725600   -0.23630600
H     -0.02005600   -2.92375100   -1.88934800
O     -1.14513900    1.06647000   -0.58452600
H      0.08991000    0.96989500   -1.52714700
C     -1.82484200    2.21708800   -1.04888100
H     -1.09872300    3.04797100   -0.98769700
C     -3.00781800    2.60125100   -0.16606200
H     -2.75275100    2.49589600    0.89058400
H     -3.29230900    3.64337100   -0.34397200
H     -3.88412500    1.98460900   -0.36862700
C     -2.24203500    2.11779800   -2.50996800
H     -1.38993200    1.83979800   -3.13525900
H     -3.03108600    1.37151200   -2.64365500
H     -2.62915000    3.07941700   -2.86128400
C      3.12557300    0.41500600   -1.24637500
C      4.06875600    0.61713400   -0.23874300
C      3.23186800   -0.71840500   -2.04979500
C      5.09503600   -0.29707900   -0.03344300
H      3.98854400    1.48977300    0.40375900
C      4.25738200   -1.63635400   -1.84617000
H      2.49012300   -0.88356200   -2.82347300
C      5.19155400   -1.42970200   -0.83677100
H      5.81333100   -0.13271800    0.76312600
H      4.32300400   -2.51873800   -2.47463800
H      5.98669800   -2.14911000   -0.67223600
H     -0.26687600    1.88481400    0.78569000
O      0.20692800    1.95517500    1.64246200
C      0.43391900    3.29562100    2.05810300
H      1.03476200    3.19423400    2.96879200
C      1.24086000    4.07704700    1.03485000
H      0.69384200    4.15502400    0.08856500
H      1.43574700    5.09181600    1.39309000
H      2.20115700    3.59427800    0.83926500
C     -0.85901000    4.00873800    2.41736600
H     -1.45715300    3.39800500    3.09869000
H     -0.64612600    4.96354800    2.90679400
H     -1.45375700    4.21536300    1.52304300

63
II R no additional solvent
Mn  -1.64716500   -1.01223000    0.07064300
O   -0.23171700   -3.19618300    1.41946800
O   -3.95550000   -1.20104500    1.86321900
N   -2.39679400    0.65164600   -0.93946700
C   -3.03456100   -1.11905700    1.17313500
C   -2.42416600   -2.17408600   -1.02328800
O   -2.94544400   -2.92147900   -1.72661600
C   -0.78285100   -2.33108600    0.89898100
N   -0.69353300    0.48287000    1.21739500
C   -0.72937800    1.73928300    0.43595600
C   -2.10194500    1.89729900   -0.20371900
H   -2.86358900    1.99302900    0.58188300
O    1.84962600   -0.70437000    2.15112600
C    2.82191900   -1.08183400    1.51731700
H    1.46086000   -1.70368100   -0.70731900
C    3.31202400   -2.49490800    1.63956000
H    2.68896400   -3.02627500    2.35628700
H    3.25679700   -2.99891600    0.67006100
H    4.35709200   -2.51783400    1.96064800
O   -0.19400500   -0.59202800   -1.21824700
C    0.87039200   -1.39677400   -1.59471100
H   -0.02248500    1.56688700   -0.38187300
C   -2.13265800    3.13746100   -1.09672500
H   -1.45839000    2.96103700   -1.94606500
H   -3.13375600    3.28565200   -1.50909700
C   -0.31782100    2.99260100    1.19897200
H    0.66891400    2.84929800    1.65100300
H   -1.01797200    3.18112600    2.02141800
C   -1.68926600    4.39169600   -0.35199100
C   -0.31379700    4.20257500    0.27305800
H    0.43271200    4.05600600   -0.51828800
H   -0.01755500    5.09761200    0.82824700
H   -1.68925200    5.24496600   -1.03689700
H   -2.41570600    4.62199400    0.43807400
H   -1.71475600    0.57054400   -1.69980700
C   -3.76278200    0.60344900   -1.46381000
H   -3.89612200   -0.30875100   -2.04465300
H   -4.46859100    0.58705300   -0.63032000
H   -3.99587100    1.45718500   -2.10577200
H    0.27607100    0.17127300    1.23717100
C   -1.11879800    0.61075200    2.61543500
H   -0.47946800    1.29381500    3.18118300
H   -2.14934400    0.96630200    2.66893800
H   -1.07119300   -0.37204100    3.08477900
C    0.44699000   -2.68285300   -2.30389700
H   -0.13158900   -3.33211600   -1.64183900
H   -0.17556300   -2.44237400   -3.17314800
H    1.31960500   -3.24842600   -2.64812300
C    3.53607700   -0.14423300    0.60937200
C    3.13915800    1.19522900    0.59350700
C    4.57202600   -0.55945900   -0.22947700
C    3.75399800    2.10315500   -0.25247500
H    2.34537800    1.50716100    1.26131700
C    5.18894900    0.34962500   -1.07889200
H    4.89451500   -1.59423500   -0.23302200
C    4.78013700    1.67868100   -1.09355400
H    3.43703500    3.14044900   -0.25805200
H    5.98793000    0.01973500   -1.73351700
H    5.26264000    2.38598100   -1.75961700
C    1.79764100   -0.58481300   -2.49245800
H    2.12395700    0.32082400   -1.97554200
H    2.68686600   -1.15437700   -2.78094500
H    1.26187800   -0.29012600   -3.40207300

63
II R gas
Mn   -1.68070100   -1.12280900    0.07038300
O    -0.12456700   -3.05654600    1.62316800
O    -4.09141600   -1.47595600    1.69816600
N    -2.53374200    0.42775000   -1.04910500
C    -3.13161600   -1.34442000    1.07466600
C    -2.22482300   -2.39422100   -1.05394200
O    -2.58303500   -3.20016800   -1.78829700
C    -0.74092800   -2.30263200    1.01046800
N    -0.97311700    0.49975600    1.22186700
C    -1.07599600    1.71281200    0.38304600
C    -2.41554900    1.71562100   -0.34058700
H    -3.23324000    1.75505500    0.39316900
O     1.88082600    0.58837600    1.90992600
C     2.75749200   -0.21695300    1.64580700
H     1.55365000   -1.35156100   -0.46157400
C     2.78097500   -1.57011700    2.29839100
H     2.00647400   -1.61202800    3.06167800
H     2.57953500   -2.35046800    1.55864100
H     3.75878300   -1.77330900    2.74331200
O    -0.21694800   -0.55350500   -1.13896500
C     0.98997900   -1.17894000   -1.40264200
H    -0.31351100    1.56106000   -0.38789800
C    -2.51163200    2.92324700   -1.27346400
H    -1.77837700    2.78576100   -2.08009000
H    -3.49789900    2.96618600   -1.74362700
C    -0.79789400    3.02230000    1.10843000
H     0.18438000    2.96110100    1.58818100
H    -1.53660400    3.18365900    1.90339400
C    -2.22392800    4.23422400   -0.54972200
C    -0.86549300    4.19488400    0.13792600
H    -0.07708300    4.09092500   -0.61879400
H    -0.67502000    5.13407300    0.66646500
H    -2.27594200    5.06638700   -1.25860200
H    -3.00383500    4.41527300    0.20190400
H    -1.77844000    0.37779100   -1.74354000
C    -3.84092300    0.21809000   -1.66725100
H    -3.83286100   -0.72160500   -2.21927000
H    -4.60312600    0.14705000   -0.88726400
H    -4.11657600    1.02154800   -2.35773200
H     0.02508600    0.32363900    1.31904600
C    -1.50867000    0.63516400    2.57915400
H    -0.97228500    1.38947200    3.16174800
H    -2.56915100    0.89342400    2.54769800
H    -1.41489400   -0.32465400    3.08859900
C     0.83505800   -2.53976700   -2.07774800
H     0.31789300   -3.25082000   -1.42830600
H     0.24923900   -2.43297100   -2.99673600
H     1.80981600   -2.96831100   -2.33480600
C     3.82047100    0.12978800    0.66591100
C     3.88333800    1.44132700    0.19127200
C     4.72536700   -0.81755100    0.18483200
C     4.83617800    1.80132600   -0.74633100
H     3.16648600    2.15936600    0.57295300
C     5.67252000   -0.45948500   -0.76411400
H     4.68169600   -1.84236100    0.53559300
C     5.72947200    0.84924600   -1.22860100
H     4.88182300    2.82202000   -1.11027100
H     6.36546000   -1.20216000   -1.14398700
H     6.47104400    1.12812100   -1.96975400
C     1.83363100   -0.24868100   -2.26661200
H     1.93069400    0.72532600   -1.78108700
H     2.83890400   -0.64694300   -2.43890800
H     1.34238300   -0.10154000   -3.23435400 

77
IV alternative
Mn   -1.13281500   -1.44671300    0.23910600
O    -3.49507400   -1.81643400   -1.45856000
O    -1.51273100   -4.21755100    1.10246200
N     0.66654000   -1.32674400    1.31792900
C    -1.35306200   -3.13004300    0.75830700
C    -2.15160000   -0.87978000    1.58637800
O    -2.81950800   -0.53394000    2.45526800
C    -2.57326900   -1.61686000   -0.80254200
N     0.16727800   -1.93046800   -1.33626600
C     1.55177000   -1.58381600   -0.92034000
C     1.74703800   -1.97253600    0.53654000
H     1.62046600   -3.05798000    0.64778900
O    -0.66323700    0.43615900   -0.33104300
C    -1.32120900    1.07594300   -1.37822100
H    -1.42574600    0.39576800   -2.24597000
C    -0.51202200    2.28287900   -1.85272500
H     0.50719900    1.98054300   -2.10578800
H    -0.98035000    2.74541200   -2.72620700
H    -0.45860300    3.03467800   -1.05833700
H     1.60041900   -0.49294400   -0.96773800
C     3.14000100   -1.56391600    1.01364900
H     3.18599700   -0.46771300    1.01015600
H     3.30042600   -1.89402200    2.04305700
C     2.64747000   -2.14540200   -1.81824500
H     2.47502600   -1.81802800   -2.84934800
H     2.61436600   -3.24128600   -1.81662300
C     4.23712500   -2.11826600    0.11203400
C     4.01935000   -1.69204500   -1.33320000
H     4.07523300   -0.60070300   -1.40240300
H     4.79831600   -2.10840700   -1.97925700
H     5.21276900   -1.77627700    0.47165200
H     4.24508100   -3.21445700    0.17521500
H     0.89163600   -0.32703700    1.33994300
C     0.62991800   -1.79840200    2.70823800
H     1.57157500   -1.61445300    3.23203900
H    -0.16690500   -1.28575400    3.24630100
H     0.42266100   -2.86996600    2.72525500
H    -0.08665000   -1.25379000   -2.05007700
C     0.01031700   -3.27128800   -1.91765900
H     0.60373400   -3.40211500   -2.82547100
H     0.30613000   -4.02952500   -1.19113300
H    -1.04026100   -3.42768700   -2.16371400
O     1.17169300    1.59993500    0.93039300
H     0.37649000    1.22875300    0.40595100
C     0.72573200    2.57020700    1.86702500
H     0.05309600    3.27496900    1.35442500
C     1.93052900    3.33394900    2.37643500
H     2.44728600    3.84160300    1.55901700
H     1.62976200    4.08577500    3.11078500
H     2.63435900    2.64613100    2.85626000
C    -0.03570300    1.91050100    3.00562300
H    -0.87975100    1.32884100    2.62905800
H     0.62622500    1.23760400    3.56075100
H    -0.42505300    2.65954800    3.70118000
C    -2.72680000    1.51936500   -1.01286400
C    -3.75943800    1.47444000   -1.94725900
C    -2.99810000    2.02209800    0.25783600
C    -5.03615800    1.91943500   -1.62183800
H    -3.56298500    1.07235600   -2.93771600
C    -4.27192400    2.46611600    0.59103100
H    -2.19935700    2.05259500    0.99005000
C    -5.29725700    2.41573000   -0.34869100
H    -5.83089500    1.87005700   -2.35945100
H    -4.46716600    2.84804200    1.58818400
H    -6.29402000    2.75703800   -0.08920800
H     2.37713100    1.75009200   -0.41773500
O     2.87710200    1.58324200   -1.24073000
C     4.04222700    2.38996400   -1.26381700
H     4.59196000    2.06796800   -2.15628000
C     3.68784000    3.86060600   -1.42443400
H     3.12702200    4.21941400   -0.55505400
H     4.58741100    4.47543300   -1.52375000
H     3.06794200    4.00800300   -2.31249000
C     4.91453900    2.13761400   -0.04322700
H     5.16696300    1.07688100    0.03527600
H     5.84473600    2.71050800   -0.09978100
H     4.39011900    2.43218600    0.87137100

75
TS I-II R
Mn  -2.34326100   -0.55161100    0.49669500
O   -1.43659600   -2.18239700    2.76097600
O   -4.34731100    0.71870300    2.20367900
N   -2.78069700    0.73242500   -1.09431600
C   -3.55425800    0.21701800    1.53908400
C   -3.52054500   -1.79771200   -0.00900800
O   -4.27428900   -2.60094000   -0.33382700
C   -1.77726400   -1.56090800    1.85783400
N   -0.87700400    0.86487300    0.88199200
C   -0.71474800    1.71621600   -0.31737100
C   -2.08064100    2.02499800   -0.90908700
H   -2.67049400    2.60358500   -0.18597800
O    1.34349500   -0.74778700    1.07032400
C    1.83793500   -1.67825400    0.30595200
H    0.90621100   -2.09910300   -0.44133900
C    2.21092900   -2.97039400    1.02339400
H    1.41658300   -3.21053500    1.73205200
H    2.35299300   -3.82002400    0.35222800
H    3.13739600   -2.81310400    1.58602500
O   -0.96998900   -1.15859200   -0.87136100
C   -0.31806400   -2.22403300   -1.15150400
H   -0.19791100    1.07717800   -1.04180600
C   -1.93743100    2.81463100   -2.20822900
H   -1.46927900    2.15851600   -2.95532900
H   -2.91936500    3.09396500   -2.59834800
C    0.11951200    2.97494800   -0.11599700
H    1.08731400    2.70598000    0.31871200
H   -0.37750000    3.64265500    0.59810900
C   -1.07743700    4.06118500   -2.02553100
C    0.28430400    3.71191700   -1.43937800
H    0.83701900    3.07941600   -2.14664700
H    0.88087600    4.61716400   -1.29147900
H   -0.96745400    4.57299500   -2.98630200
H   -1.59012700    4.76078400   -1.35279200
H   -2.28940000    0.23415200   -1.83691000
C   -4.18684800    0.89655300   -1.48164800
H   -4.63298200   -0.08256700   -1.65321500
H   -4.72824800    1.38654100   -0.67030200
H   -4.29917900    1.49227400   -2.39070700
H   -0.04124000    0.25404700    0.91370900
C   -0.95247500    1.59356100    2.15274500
H   -0.03410000    2.15173100    2.35045400
H   -1.80118100    2.28110800    2.15747900
H   -1.09505300    0.87470900    2.96092200
C   -0.74953900   -3.54950500   -0.56884600
H   -0.88002000   -3.49187400    0.51119000
H   -1.71366400   -3.82086300   -1.01385000
H   -0.03097300   -4.33716400   -0.79984200
C    2.78735300   -1.22256700   -0.78484200
C    2.75707400    0.11649300   -1.17756900
C    3.65414800   -2.09295600   -1.44864900
C    3.56800900    0.57715700   -2.20645400
H    2.10064300    0.79546200   -0.64851300
C    4.47074400   -1.63360800   -2.47617800
H    3.69834000   -3.13937800   -1.16808900
C    4.42851200   -0.29799500   -2.86202900
H    3.53077900    1.62302100   -2.49477700
H    5.14296400   -2.32266600   -2.97714100
H    5.06492600    0.05854400   -3.66512000
C    0.26233400   -2.27501100   -2.54526300
H    0.69383600   -1.30772200   -2.80722700
H    1.02319200   -3.05076700   -2.64522000
H   -0.55302000   -2.49478700   -3.24431100
H    2.12425300    0.64917700    1.56584800
O    2.52843900    1.49746200    1.86643700
C    3.90995700    1.25620600    2.06429000
H    4.34736200    0.86942100    1.12980200
C    4.12577500    0.22151500    3.15864000
C    4.56569600    2.58182600    2.39205000
H    5.18891000   -0.00195600    3.29139500
H    3.72539000    0.59013800    4.10894400
H    3.60646000   -0.70742100    2.90696300
H    5.64252800    2.46134600    2.53815600
H    4.40420700    3.29999700    1.58363800
H    4.13626300    2.99592700    3.31026100

75
TS I-II S
N       3.10036800    0.19116200    0.46693300
C       2.62444100   -2.57707500    0.02604600
N       0.71230100    0.67019800   -0.80893700
C       1.33960400    1.76216200   -0.02246100
C       2.84775300    1.57566500    0.00879200
H       3.24757800    1.64996300   -1.01142200
H       0.97313700    1.59921900    0.99731400
C       3.50587600    2.63174800    0.89425700
H       3.19861900    2.44783700    1.93318000
H       4.59391000    2.53595100    0.86025400
C       0.94699300    3.17290700   -0.44333900
H      -0.14274500    3.26422400   -0.44449800
H       1.28944700    3.36571100   -1.46739100
C       3.09884300    4.04482100    0.49063600
C       1.58441500    4.19988000    0.48428400
H       1.19805900    4.06498300    1.50296400
H       1.30374300    5.20996700    0.17060900
H       3.56151700    4.76688100    1.17017000
H       3.48799000    4.26198900   -0.51254000
H       2.74790500    0.12040900    1.42239200
C       4.52248400   -0.17008600    0.45401800
H       4.64295700   -1.18411100    0.83344500
H       4.89343000   -0.13753000   -0.57226800
H       5.12601500    0.50164300    1.06882000
H      -0.18210500    0.50334000   -0.31577500
C       0.41374400    1.00182700   -2.20654000
H      -0.28779300    1.83606800   -2.28247700
H       1.32747300    1.24949400   -2.75087900
H      -0.03870100    0.13140300   -2.68401500
Mn      1.74718700   -1.10009600   -0.46410200
O       3.18255200   -3.52966000    0.34227100
O       3.26259100   -0.96495100   -2.96059000
C       2.65750400   -1.01986600   -1.98414200
C       0.50108600   -2.09253200   -1.27260500
O      -0.24119400   -2.74698700   -1.85461000
O      -1.51382400    0.68529100    0.84708400
C      -2.11478200   -0.35941200    1.31676400
H      -1.19563400   -1.14709100    1.76363400
C      -2.93196400   -0.14059500    2.58672500
H      -2.34678400    0.44235700    3.30003400
H      -3.25197400   -1.07138500    3.05959100
H      -3.82514600    0.43538500    2.32185800
O       0.87983400   -0.89781800    1.35485300
C       0.08390500   -1.58855600    2.08955000
C       0.08668100   -1.19832900    3.55104200
H       0.07155100   -0.11100300    3.64351600
H       1.01508200   -1.56699000    4.00192600
H      -0.75612200   -1.62694000    4.09589200
C      -2.77316400   -1.28768200    0.31342800
C      -2.89914900   -0.87845400   -1.01299800
C      -3.27582000   -2.53798800    0.68153600
C      -3.51660000   -1.69776400   -1.95112300
H      -2.52831300    0.09940900   -1.29850900
C      -3.88297300   -3.36243800   -0.25638000
H      -3.18399400   -2.87760400    1.70827000
C      -4.00620800   -2.94375100   -1.57851400
H      -3.61242300   -1.36163700   -2.97863600
H      -4.26130300   -4.33409900    0.04408400
H      -4.48261900   -3.58645400   -2.31138500
C      -0.11551700   -3.06039400    1.80717500
H      -0.42737000   -3.23819900    0.77810800
H      -0.85938900   -3.49348100    2.47765800
H       0.83786000   -3.57415400    1.97283800
H      -2.11045400    1.86117800   -0.17944100
O      -2.43993400    2.53374500   -0.81904900
C      -3.70392400    2.96899800   -0.34849700
H      -4.37292600    2.09798500   -0.25169800
C      -3.57523800    3.62935700    1.01586500
C      -4.28126800    3.90689200   -1.38839600
H      -4.55363000    3.92444700    1.40755900
H      -2.94601900    4.52283600    0.94391700
H      -3.11229600    2.93954800    1.72679900
H      -5.27395600    4.25694700   -1.09302900
H      -4.36433200    3.40335400   -2.35510200
H      -3.62913300    4.77807000   -1.50960300

77
TS IV-V R
Mn   1.11361000   -1.21953200   -0.97959800
O    3.97060500   -1.03892500   -0.29977200
O    1.70104800   -3.39824000   -2.79783000
N   -0.92590800   -1.43016400   -1.23194500
C    1.48211800   -2.52802000   -2.07856200
C    1.22669600   -0.00316900   -2.29755500
O    1.26463200    0.77974400   -3.13136900
C    2.85624200   -1.05718000   -0.56081600
N    0.73516800   -2.29958200    0.73993700
C   -0.71223300   -2.15099200    1.03551300
C   -1.49193500   -2.37004800   -0.25005400
H   -1.32176300   -3.39182200   -0.61698000
O   -0.70569700    0.95731700   -0.19536300
C   -1.15511000    2.12030200   -0.79438200
H   -1.02932800    2.06848300   -1.89416200
C   -0.36584200    3.34252400   -0.31839800
H    0.69696300    3.19592100   -0.52599100
H   -0.70147600    4.25777600   -0.81582400
H   -0.49527900    3.47236100    0.76163300
H   -0.83848300   -1.09143200    1.28777800
C   -2.98657100   -2.15704900   -0.01385700
H   -3.14860300   -1.09100600    0.18949900
H   -3.54914100   -2.39947100   -0.91896600
C   -1.22764400   -2.98802200    2.19584400
H   -0.64317800   -2.77171000    3.09680900
H   -1.10321600   -4.05468200    1.97752700
C   -3.50379900   -2.98515900    1.15707900
C   -2.70808500   -2.70418800    2.42512400
H   -2.84104300   -1.65390200    2.71527200
H   -3.07854800   -3.31248900    3.25526200
H   -4.56541800   -2.77284500    1.31482000
H   -3.42870500   -4.05287300    0.91342800
H   -1.12446400   -0.45140900   -0.89036700
C   -1.45527900   -1.61591200   -2.58270800
H   -2.54589400   -1.54225200   -2.60920700
H   -1.04840600   -0.84970000   -3.24272000
H   -1.16206800   -2.59516600   -2.97005600
H    1.22915400   -1.75611300    1.44342600
C    1.24550400   -3.67771900    0.78220100
H    1.11950700   -4.13056200    1.76801600
H    0.72850600   -4.28921400    0.04174800
H    2.30730600   -3.66651100    0.53631600
O    1.31771000    0.61178500    1.07399300
H    0.41187100    0.91208700    0.60141100
C    1.39089800    0.98216300    2.44185000
H    1.83067400    1.99077100    2.50471400
C    2.32159200    0.02348300    3.16262300
H    3.26372500   -0.07994400    2.61893300
H    2.54140100    0.37790000    4.17345000
H    1.86674800   -0.96967000    3.25549600
C    0.01825300    1.03801800    3.09168300
H   -0.64838900    1.70134100    2.53663400
H   -0.44004300    0.04428800    3.12248500
H    0.09971000    1.40460000    4.11897500
C   -2.63992000    2.33207200   -0.54351700
C   -3.40566900    3.14067500   -1.38419300
C   -3.26097400    1.72905600    0.54830500
C   -4.75802100    3.34785200   -1.13696700
H   -2.93722000    3.60738900   -2.24740000
C   -4.61396000    1.93344200    0.80108200
H   -2.66148200    1.08755500    1.18505400
C   -5.36832900    2.74423300   -0.04065200
H   -5.34011500    3.97556600   -1.80458000
H   -5.08247800    1.45384300    1.65530400
H   -6.42489100    2.90066300    0.15098900
H    2.45518800    1.64094100    0.09294900
O    2.95373800    2.11941100   -0.59960600
C    3.93359000    2.95438300   -0.00745200
H    4.52575300    3.33144700   -0.84991200
C    3.30388600    4.14442000    0.70181000
H    2.69522400    3.81033300    1.54927300
H    4.07220200    4.82275800    1.08519600
H    2.65826100    4.70256500    0.01934100
C    4.85488800    2.17110700    0.91464600
H    5.26836900    1.30312900    0.39650100
H    5.68037700    2.79641200    1.26709500
H    4.30554300    1.81482400    1.79253500

75
TS IV-V R
N       3.10036800    0.19116200    0.46693300
C       2.62444100   -2.57707500    0.02604600
N       0.71230100    0.67019800   -0.80893700
C       1.33960400    1.76216200   -0.02246100
C       2.84775300    1.57566500    0.00879200
H       3.24757800    1.64996300   -1.01142200
H       0.97313700    1.59921900    0.99731400
C       3.50587600    2.63174800    0.89425700
H       3.19861900    2.44783700    1.93318000
H       4.59391000    2.53595100    0.86025400
C       0.94699300    3.17290700   -0.44333900
H      -0.14274500    3.26422400   -0.44449800
H       1.28944700    3.36571100   -1.46739100
C       3.09884300    4.04482100    0.49063600
C       1.58441500    4.19988000    0.48428400
H       1.19805900    4.06498300    1.50296400
H       1.30374300    5.20996700    0.17060900
H       3.56151700    4.76688100    1.17017000
H       3.48799000    4.26198900   -0.51254000
H       2.74790500    0.12040900    1.42239200
C       4.52248400   -0.17008600    0.45401800
H       4.64295700   -1.18411100    0.83344500
H       4.89343000   -0.13753000   -0.57226800
H       5.12601500    0.50164300    1.06882000
H      -0.18210500    0.50334000   -0.31577500
C       0.41374400    1.00182700   -2.20654000
H      -0.28779300    1.83606800   -2.28247700
H       1.32747300    1.24949400   -2.75087900
H      -0.03870100    0.13140300   -2.68401500
Mn      1.74718700   -1.10009600   -0.46410200
O       3.18255200   -3.52966000    0.34227100
O       3.26259100   -0.96495100   -2.96059000
C       2.65750400   -1.01986600   -1.98414200
C       0.50108600   -2.09253200   -1.27260500
O      -0.24119400   -2.74698700   -1.85461000
O      -1.51382400    0.68529100    0.84708400
C      -2.11478200   -0.35941200    1.31676400
H      -1.19563400   -1.14709100    1.76363400
C      -2.93196400   -0.14059500    2.58672500
H      -2.34678400    0.44235700    3.30003400
H      -3.25197400   -1.07138500    3.05959100
H      -3.82514600    0.43538500    2.32185800
O       0.87983400   -0.89781800    1.35485300
C       0.08390500   -1.58855600    2.08955000
C       0.08668100   -1.19832900    3.55104200
H       0.07155100   -0.11100300    3.64351600
H       1.01508200   -1.56699000    4.00192600
H      -0.75612200   -1.62694000    4.09589200
C      -2.77316400   -1.28768200    0.31342800
C      -2.89914900   -0.87845400   -1.01299800
C      -3.27582000   -2.53798800    0.68153600
C      -3.51660000   -1.69776400   -1.95112300
H      -2.52831300    0.09940900   -1.29850900
C      -3.88297300   -3.36243800   -0.25638000
H      -3.18399400   -2.87760400    1.70827000
C      -4.00620800   -2.94375100   -1.57851400
H      -3.61242300   -1.36163700   -2.97863600
H      -4.26130300   -4.33409900    0.04408400
H      -4.48261900   -3.58645400   -2.31138500
C      -0.11551700   -3.06039400    1.80717500
H      -0.42737000   -3.23819900    0.77810800
H      -0.85938900   -3.49348100    2.47765800
H       0.83786000   -3.57415400    1.97283800
H      -2.11045400    1.86117800   -0.17944100
O      -2.43993400    2.53374500   -0.81904900
C      -3.70392400    2.96899800   -0.34849700
H      -4.37292600    2.09798500   -0.25169800
C      -3.57523800    3.62935700    1.01586500
C      -4.28126800    3.90689200   -1.38839600
H      -4.55363000    3.92444700    1.40755900
H      -2.94601900    4.52283600    0.94391700
H      -3.11229600    2.93954800    1.72679900
H      -5.27395600    4.25694700   -1.09302900
H      -4.36433200    3.40335400   -2.35510200
H      -3.62913300    4.77807000   -1.50960300

63
TS I-II R no additional IP
Mn     -1.94484000   -0.49531400    0.10557600
O      -1.89117200   -2.68493500    2.06085700
O      -4.29105100    0.59811200    1.45857800
N      -1.82467700    1.16494200   -1.15552500
C      -3.36339500    0.16184300    0.93676700
C      -2.98870200   -1.43729100   -0.99687000
O      -3.65064400   -2.05296300   -1.70563100
C      -1.87582200   -1.84943900    1.27496600
N      -0.57033000    0.58286800    1.22467500
C      -0.03902900    1.68884600    0.39864900
C      -1.15600500    2.28130800   -0.45013100
H      -1.90910900    2.73147700    0.21036300
O       1.18581000   -1.44622700    1.59108700
C       2.06028400   -1.86645000    0.71739300
H       1.52528500   -2.04398700   -0.35665800
C       2.63813200   -3.25784800    1.00566800
H       1.81880300   -3.96018400    1.17738900
H       3.26813200   -3.63728100    0.19641700
H       3.24027500   -3.20503000    1.91891800
O      -0.28782300   -0.94426100   -0.99916400
C       0.35357200   -1.97101200   -1.36343300
H       0.67231800    1.21374000   -0.28692200
C      -0.60603400    3.34227900   -1.40106000
H       0.05397600    2.84260600   -2.12385700
H      -1.41574800    3.80310000   -1.97230100
C       0.70042500    2.78263600    1.16136600
H       1.48997600    2.33989300    1.77299000
H       0.01164200    3.29406800    1.84408300
C       0.18047900    4.41741100   -0.65870600
C       1.28317600    3.80403100    0.19321700
H       2.02140600    3.31234000   -0.45325800
H       1.81618700    4.58216800    0.74799800
H       0.59621300    5.12967200   -1.37768500
H      -0.50189400    4.98419000   -0.01226600
H      -1.15819200    0.80245800   -1.83768100
C      -3.04329400    1.58194700   -1.85963500
H      -3.46254100    0.72972400   -2.39357300
H      -3.77827800    1.92995300   -1.13151800
H      -2.85360400    2.38187700   -2.57929200
H       0.19227200   -0.13535600    1.32287000
C      -0.98744700    0.96828700    2.57524700
H      -0.16031300    1.38534000    3.15656700
H      -1.79680900    1.70174400    2.54555800
H      -1.35251000    0.08212400    3.09598100
C      -0.16106600   -3.34398300   -1.03168700
H      -0.35731300   -3.42683300    0.03736500
H      -1.10522300   -3.50013400   -1.56599800
H       0.54281600   -4.12038300   -1.33267700
C       3.13833900   -0.86414700    0.31522400
C       3.26134100    0.31265900    1.04756300
C       4.00454200   -1.07490600   -0.75989700
C       4.21359800    1.26942600    0.71272700
H       2.58816800    0.44932100    1.88625400
C       4.95651500   -0.12200300   -1.10194600
H       3.93019200   -1.98767400   -1.34332000
C       5.06257200    1.05700000   -0.36801800
H       4.29309500    2.18235000    1.29518500
H       5.61714500   -0.29718100   -1.94520300
H       5.80424300    1.80202400   -0.63679400
C       1.20759800   -1.82086400   -2.59446900
H       1.72188300   -0.85888100   -2.58403700
H       1.93216300   -2.62965000   -2.69564100
H       0.54175700   -1.84560000   -3.46611300

10
Acetone
O     -0.0000    1.3950    0.0000 
C     -0.0000    0.1792   -0.0001 
C     -1.2761   -0.6097   -0.0032 
H     -2.1309    0.0468   -0.1688 
H     -1.2445   -1.3939   -0.7656 
H     -1.3858   -1.1120    0.9648 
C      1.2761   -0.6097    0.0032 
H      2.1309    0.0468    0.1689 
H      1.2444   -1.3939    0.7657 
H      1.3859   -1.1120   -0.9648 

12
Isopropanol
O       0.0876    1.3632   -0.1655 
C      -0.0024    0.0401    0.3632 
C      -1.3350   -0.5151   -0.0884 
H      -2.1536    0.1264    0.2507 
H      -1.3712   -0.5711   -1.1818 
H      -1.4938   -1.5188    0.3150 
C       1.1668   -0.8072   -0.1024 
H       2.1166   -0.3726    0.2273 
H       1.1033   -1.8220    0.3029 
H       1.1785   -0.8689   -1.1959 
H       0.0083    0.0883    1.4627 
H       0.9347    1.7267    0.1088 

19
1-Phenylethanol
H     -1.8500   -1.0643   -1.0382  
O     -2.2955    0.9245   -0.6814  
C     -1.6536   -0.2810   -0.2925  
C     -2.2745   -0.6983    1.0275  
H     -1.8484   -1.6436    1.3725  
H     -2.0885    0.0649    1.7897  
H     -3.3551   -0.8233    0.9117  
C     -0.1545   -0.1184   -0.1688  
C      0.6878   -1.2106   -0.3757  
C      0.4050    1.1078    0.1880  
C      2.0635   -1.0834   -0.2219  
H      0.2607   -2.1673   -0.6651  
C      1.7814    1.2380    0.3393  
H     -0.2455    1.9631    0.3392  
C      2.6148    0.1430    0.1367  
H      2.7076   -1.9411   -0.3897  
H      2.2045    2.1991    0.6154  
H      3.6892    0.2455    0.2527  
H     -1.9296    1.1886   -1.5315  

17
Acetophenone
O     -2.2052   -1.3038    0.0001  
C     -1.6915   -0.1982    0.0001  
C     -2.5333    1.0427    0.0002  
H     -2.3160    1.6542    0.8815  
H     -2.3164    1.6540   -0.8814  
H     -3.5865    0.7624    0.0004  
C     -0.2069   -0.0578    0.0000  
C      0.4229    1.1895   -0.0001  
C      0.5732   -1.2180    0.0001  
C      1.8096    1.2726   -0.0002  
H     -0.1636    2.1015   -0.0002  
C      1.9563   -1.1344    0.0000  
H      0.0750   -2.1813    0.0002  
C      2.5768    0.1128   -0.0001  
H      2.2922    2.2444   -0.0004  
H      2.5546   -2.0396    0.0001  
H      3.6602    0.1796   -0.0002  

75
Structures Alternative Pathway (Intermediate I R)
Mn   -0.9560    0.4300    1.3280
O    -2.1190    3.0970    1.6320
O    -2.0950   -0.3700    3.8990
N    -0.2270   -1.5900    0.9570
C    -1.6560   -0.0650    2.8780
C     0.5160    0.9620    2.1680
O     1.4470    1.3120    2.7470
C    -1.6610    2.0500    1.4930
N    -2.6220   -0.3490    0.1760
C    -2.1380   -1.5480   -0.5500
C    -1.3100   -2.4210    0.3830
H    -1.9360   -2.7470    1.2240
O     2.4040   -2.0870   -0.5890
C     3.3650   -1.5890   -1.1570
H     1.7810    0.8850   -0.1860
C     3.7390   -2.0090   -2.5450
H     3.0690   -2.8020   -2.8770
H     3.6660   -1.1610   -3.2330
H     4.7750   -2.3620   -2.5740
O    -0.2310    0.8150   -0.5850
C     1.0320    1.3710   -0.8320
H    -1.4500   -1.1550   -1.3060
C    -0.7710   -3.6440   -0.3590
H    -0.0400   -3.2960   -1.1000
H    -0.2360   -4.2990    0.3340
C    -3.2350   -2.3330   -1.2590
H    -3.7730   -1.6610   -1.9370
H    -3.9610   -2.7090   -0.5300
C    -1.8750   -4.4200   -1.0670
C    -2.6500   -3.5180   -2.0170
H    -1.9780   -3.1560   -2.8060
H    -3.4510   -4.0760   -2.5120
H    -1.4390   -5.2670   -1.6070
H    -2.5650   -4.8410   -0.3240
H     0.4580   -1.4250    0.2180
C     0.4580   -2.2530    2.0700
H     1.2410   -1.6020    2.4600
H    -0.2580   -2.4450    2.8730
H     0.9170   -3.2010    1.7740
H    -2.7710    0.3630   -0.5440
C    -3.8790   -0.5280    0.9110
H    -4.7200   -0.7450    0.2460
H    -3.7860   -1.3390    1.6360
H    -4.1020    0.3900    1.4580
C     1.4240    1.0910   -2.2780
H     1.3910    0.0160   -2.4790
H     0.7220    1.5820   -2.9620
H     2.4320    1.4570   -2.5010
O    -2.1940    1.4710   -2.0540
H    -1.3490    1.2870   -1.5220
C    -2.5830    2.8260   -1.8750
H    -1.9270    3.2890   -1.1260
C    -4.0110    2.8740   -1.3610
H    -4.3460    3.9050   -1.2110
H    -4.6870    2.3940   -2.0780
H    -4.0970    2.3460   -0.4060
C    -2.4270    3.5810   -3.1840
H    -2.7270    4.6280   -3.0790
H    -1.3880    3.5550   -3.5240
H    -3.0500    3.1210   -3.9600
C     4.1800   -0.5470   -0.4770
C     3.9390   -0.2830    0.8750
C     5.1450    0.1980   -1.1590
C     4.6470    0.7080    1.5340
H     3.1900   -0.8680    1.3970
C     5.8470    1.2000   -0.5000
H     5.3430    0.0100   -2.2080
C     5.5990    1.4560    0.8440
H     4.4530    0.9080    2.5820
H     6.5880    1.7830   -1.0380
H     6.1480    2.2390    1.3560
C     1.0870    2.8670   -0.5420
H     0.7960    3.0830    0.4910
H     2.0990    3.2600   -0.6920
H     0.4070    3.4140   -1.2060

75
Intermediate II R
Mn    1.1260   -1.4083    0.3481
O     2.5453    0.4125    2.1642
O     1.4667   -3.5826    2.2593
N    -0.0030   -2.5799   -0.9512
C     1.3119   -2.7199    1.5161
C     2.6867   -1.9390   -0.3346
O     3.7011   -2.3540   -0.6821
C     1.9763   -0.2767    1.4459
N    -0.7449   -0.8840    1.0912
C    -1.7698   -1.3331    0.1215
C    -1.3909   -2.6926   -0.4390
H    -1.3662   -3.4297    0.3739
O     0.6708    0.0766   -1.0468
C     1.0950    1.1698   -1.4247
H     0.6203    2.3045    1.0301
C     0.2097    2.0854   -2.1866
H    -0.8432    1.8805   -1.9896
H     0.4482    3.1301   -1.9779
H     0.4251    1.9223   -3.2513
O    -1.3475    1.7125    1.1833
C    -0.3369    2.6035    1.5069
H    -1.7119   -0.6178   -0.7067
C    -2.3826   -3.1299   -1.5137
H    -2.2739   -2.4498   -2.3703
H    -2.1466   -4.1366   -1.8689
C    -3.2014   -1.3119    0.6423
H    -3.4294   -0.3139    1.0261
H    -3.3102   -2.0169    1.4747
C    -3.8220   -3.0819   -1.0120
C    -4.1712   -1.7051   -0.4640
H    -4.1218   -0.9627   -1.2706
H    -5.1977   -1.6937   -0.0829
H    -4.5007   -3.3591   -1.8252
H    -3.9557   -3.8308   -0.2201
H    -0.0524   -2.0048   -1.7926
C     0.5610   -3.8807   -1.3385
H     1.5509   -3.7351   -1.7714
H     0.6556   -4.5131   -0.4533
H    -0.0613   -4.3951   -2.0749
H    -0.8500    0.1751    1.1089
C    -1.0090   -1.3086    2.4720
H    -1.9159   -0.8425    2.8673
H    -1.1141   -2.3940    2.5442
H    -0.1735   -1.0050    3.1061
C    -0.6445    4.0187    1.0193
H    -0.8122    4.0274   -0.0622
H    -1.5551    4.3921    1.5040
H     0.1705    4.7169    1.2448
O    -2.8473    1.8821   -0.8462
H    -2.2229    1.8685   -0.0313
C    -3.8598    2.8420   -0.6269
H    -3.4009    3.8292   -0.4466
C    -4.7002    2.4879    0.5919
H    -5.4503    3.2600    0.7951
H    -5.2192    1.5356    0.4341
H    -4.0615    2.3890    1.4741
C    -4.7013    2.9356   -1.8842
H    -5.4862    3.6915   -1.7810
H    -4.0795    3.2020   -2.7447
H    -5.1783    1.9712   -2.0932
C     2.5049    1.5736   -1.2104
C     3.5263    0.7091   -1.6052
C     2.8204    2.8072   -0.6373
C     4.8527    1.0598   -1.3983
H     3.2782   -0.2185   -2.1067
C     4.1476    3.1399   -0.4042
H     2.0298    3.4896   -0.3456
C     5.1636    2.2676   -0.7822
H     5.6432    0.3889   -1.7173
H     4.3893    4.0854    0.0695
H     6.2004    2.5349   -0.6058
C    -0.0795    2.6104    3.0134
H     0.1608    1.6015    3.3639
H     0.7493    3.2731    3.2909
H    -0.9812    2.9433    3.5422

75
Intermediate III R
Mn     1.2760   -0.9964    0.6784
O      1.9934    0.9050    2.7842
O      2.0046   -3.2164    2.4359
N      0.6091   -2.2751   -0.8223
C      1.6938   -2.3397    1.7518
C      2.9736   -0.9931    0.1421
O      4.0963   -1.0644   -0.1062
C      1.6909    0.1806    1.9400
N     -0.7478   -1.0416    1.2313
C     -1.5160   -1.5874    0.0881
C     -0.7547   -2.7572   -0.5172
H     -0.6513   -3.5555    0.2299
O      0.5996    0.3123   -0.6598
C      1.0219    1.6314   -0.7295
H      0.9115    2.1400    0.2485
C      0.1561    2.3860   -1.7351
H     -0.8979    2.2967   -1.4597
H      0.4204    3.4481   -1.7809
H      0.2785    1.9583   -2.7361
O     -1.8792    1.7172    1.2821
C     -1.4911    2.8061    1.6831
H     -1.5035   -0.7871   -0.6579
C     -1.4853   -3.2897   -1.7482
H     -1.4388   -2.5172   -2.5282
H     -0.9759   -4.1742   -2.1401
C     -2.9659   -1.9349    0.3951
H     -3.4689   -1.0557    0.8101
H     -3.0138   -2.7260    1.1529
C     -2.9436   -3.6200   -1.4510
C     -3.6721   -2.4187   -0.8647
H     -3.6957   -1.6064   -1.6019
H     -4.7123   -2.6737   -0.6362
H     -3.4358   -3.9609   -2.3678
H     -2.9906   -4.4546   -0.7387
H      0.5261   -1.5584   -1.5466
C      1.5086   -3.3351   -1.2815
H      2.4735   -2.9015   -1.5475
H      1.6633   -4.0570   -0.4756
H      1.1193   -3.8631   -2.1568
H     -1.0001   -0.0558    1.2916
C     -1.0597   -1.6471    2.5302
H     -2.0978   -1.4719    2.8279
H     -0.8790   -2.7236    2.5044
H     -0.4074   -1.2107    3.2893
C     -1.7878    4.0638    0.9347
H     -2.2079    3.8475   -0.0469
H     -2.5058    4.6528    1.5172
H     -0.8835    4.6715    0.8394
O     -3.3414    1.3649   -1.0802
H     -2.8198    1.4837   -0.2670
C     -4.5830    2.0391   -0.9013
H     -4.3879    3.1012   -0.6872
C     -5.3636    1.4472    0.2593
H     -6.3049    1.9856    0.4108
H     -5.5959    0.3944    0.0656
H     -4.7868    1.5083    1.1875
C     -5.3374    1.9399   -2.2092
H     -6.2868    2.4798   -2.1526
H     -4.7475    2.3645   -3.0268
H     -5.5504    0.8918   -2.4465
C      2.4908    1.7461   -1.1018
C      2.9573    1.1855   -2.2936
C      3.4076    2.3658   -0.2558
C      4.3015    1.2500   -2.6328
H      2.2571    0.6834   -2.9552
C      4.7592    2.4266   -0.5858
H      3.0593    2.7938    0.6809
C      5.2101    1.8690   -1.7764
H      4.6478    0.8089   -3.5629
H      5.4612    2.9047    0.0909
H      6.2633    1.9119   -2.0358
C     -0.7140    2.9293    2.9513
H     -0.6627    1.9742    3.4728
H      0.2974    3.2786    2.7191
H     -1.1705    3.6895    3.5929

77
Intermediate IV R
Mn   -1.1433    1.4488   -0.1412
O    -3.4265    1.7163    1.6718
O    -1.6935    4.2194   -0.8941
N     0.5964    1.4389   -1.3105
C    -1.4554    3.1317   -0.5937
C    -2.2171    0.9004   -1.4491
O    -2.9371    0.5836   -2.2885
C    -2.5296    1.5497    0.9704
N     0.2113    1.9377    1.3811
C     1.5853    1.6708    0.8821
C     1.6795    2.1231   -0.5662
H     1.4757    3.2006   -0.6243
O    -0.5898   -0.4327    0.3484
C    -1.2555   -1.1373    1.3511
H    -1.4030   -0.4949    2.2392
C    -0.4193   -2.3340    1.7989
H     0.5697   -1.9998    2.1225
H    -0.9025   -2.8613    2.6274
H    -0.2914   -3.0418    0.9730
H     1.6814    0.5816    0.8829
C     3.0653    1.8283   -1.1360
H     3.1865    0.7383   -1.1892
H     3.1435    2.2128   -2.1564
C     2.6992    2.2509    1.7447
H     2.6055    1.8635    2.7652
H     2.6005    3.3411    1.8005
C     4.1727    2.4171   -0.2702
C     4.0677    1.9167    1.1634
H     4.2186    0.8314    1.1821
H     4.8512    2.3627    1.7848
H     5.1474    2.1599   -0.6973
H     4.1020    3.5131   -0.2805
H     0.8684    0.4537   -1.3695
C     0.4635    1.9429   -2.6829
H     1.3770    1.7976   -3.2664
H    -0.3514    1.4254   -3.1890
H     0.2313    3.0101   -2.6584
H     0.0243    1.2323    2.0890
C     0.0255    3.2537    2.0075
H     0.6460    3.3795    2.8987
H     0.2657    4.0457    1.2959
H    -1.0201    3.3621    2.2998
O     1.2691   -1.5276   -0.9737
H     0.4735   -1.1800   -0.4408
C     0.8265   -2.4469   -1.9659
H     0.1512   -3.1769   -1.4948
C     2.0352   -3.1802   -2.5077
H     2.5416   -3.7433   -1.7199
H     1.7398   -3.8821   -3.2931
H     2.7481   -2.4669   -2.9360
C     0.0731   -1.7262   -3.0709
H    -0.7712   -1.1608   -2.6694
H     0.7388   -1.0293   -3.5917
H    -0.3176   -2.4398   -3.8034
C    -2.6363   -1.6077    0.9270
C    -3.7110   -1.5677    1.8136
C    -2.8466   -2.1206   -0.3524
C    -4.9687   -2.0253    1.4335
H    -3.5626   -1.1605    2.8106
C    -4.1009   -2.5765   -0.7397
H    -2.0185   -2.1517   -1.0520
C    -5.1685   -2.5295    0.1525
H    -5.7964   -1.9788    2.1349
H    -4.2480   -2.9652   -1.7430
H    -6.1503   -2.8798   -0.1503
H     2.4986   -1.7437    0.3441
O     3.0274   -1.6034    1.1549
C     3.8872   -2.7175    1.3597
H     4.3764   -2.5229    2.3214
C     3.0967   -4.0102    1.4716
H     2.5697   -4.2228    0.5352
H     3.7590   -4.8551    1.6860
H     2.3561   -3.9444    2.2738
C     4.9548   -2.7883    0.2806
H     5.5105   -1.8472    0.2282
H     5.6665   -3.5951    0.4838
H     4.5017   -2.9734   -0.6990

77
Intermediate V R
Mn    -1.9487   -0.7534   -0.5238 
O     -1.8181   -1.0642   -3.4357 
O     -3.1395   -3.4032   -0.2308 
N     -1.7653   -0.5257    1.5336 
C     -2.6359   -2.3732   -0.3485 
C     -3.6301   -0.2013   -0.6511 
O     -4.7545    0.0206   -0.7783 
C     -1.8717   -0.9216   -2.2971 
N      0.0140   -1.4896   -0.3369 
C      0.5071   -1.1849    1.0278 
C     -0.6329   -1.3443    2.0241 
H     -0.9741   -2.3881    2.0211 
O      0.9056    0.6822   -2.1518 
C      2.0811    1.2265   -1.5823 
H      1.8298    1.6956   -0.6250 
C      2.6586    2.2855   -2.5104 
H      1.9297    3.0869   -2.6650 
H      3.5743    2.7210   -2.0997 
H      2.8959    1.8400   -3.4823 
H      0.7698   -0.1235    1.0124 
C     -0.1773   -0.9533    3.4290 
H      0.0172    0.1268    3.4320 
H     -0.9747   -1.1430    4.1523 
C      1.7451   -1.9628    1.4541 
H      2.5374   -1.8216    0.7142 
H      1.5220   -3.0354    1.4947 
C      1.0867   -1.6958    3.8491 
C      2.2033   -1.5048    2.8321 
H      2.4864   -0.4450    2.7906 
H      3.0968   -2.0624    3.1318 
H      1.4007   -1.3496    4.8393 
H      0.8664   -2.7674    3.9444 
H     -1.4705    0.4511    1.5669 
C     -2.9781   -0.6803    2.3423 
H     -2.8130   -0.4295    3.3937 
H     -3.7588   -0.0250    1.9546 
H     -3.3288   -1.7132    2.2779 
H      0.5545   -0.9125   -0.9840 
C      0.2015   -2.8841   -0.7586 
H      1.2586   -3.1604   -0.7930 
H     -0.3160   -3.5630   -0.0786 
H     -0.2190   -3.0124   -1.7576 
O     -1.0316    1.0864   -0.5308 
H      0.1354    0.8910   -1.5294 
C     -1.6424    2.3033   -0.9108 
H     -0.8514    3.0730   -0.8654 
C     -2.7299    2.7344    0.0664 
H     -2.3903    2.6144    1.0986 
H     -2.9862    3.7887   -0.0851 
H     -3.6475    2.1565   -0.0606 
C     -2.1550    2.3005   -2.3452 
H     -1.3662    1.9910   -3.0368 
H     -3.0071    1.6243   -2.4681 
H     -2.4840    3.3050   -2.6331 
C      3.0995    0.1452   -1.2942 
C      4.0499    0.3319   -0.2897 
C      3.1187   -1.0404   -2.0265 
C      5.0003   -0.6460   -0.0205 
H      4.0343    1.2468    0.2970 
C      4.0683   -2.0218   -1.7586 
H      2.3730   -1.1974   -2.7989 
C      5.0118   -1.8286   -0.7549 
H      5.7263   -0.4906    0.7717 
H      4.0680   -2.9427   -2.3341 
H      5.7484   -2.5968   -0.5420 
H      0.0607    1.9771    0.8382 
O      0.6342    2.0697    1.6221 
C      0.9627    3.4295    1.8959 
H      1.6437    3.3695    2.7524 
C      1.7000    4.0801    0.7394 
H      1.0652    4.1162   -0.1531 
H      1.9800    5.1070    0.9947 
H      2.6126    3.5301    0.4948 
C     -0.2571    4.2327    2.3099 
H     -0.8039    3.7212    3.1076 
H      0.0419    5.2188    2.6793 
H     -0.9346    4.3816    1.4638 

75
Transition State II-III R
Mn       1.0757   -1.4267    0.2867
O        2.8009   -0.1293    2.2694
O        1.3773   -3.9296    1.7568
N       -0.1908   -2.3174   -1.1099
C        1.2430   -2.9394    1.1863
C        2.5563   -1.8902   -0.5914
O        3.5200   -2.2826   -1.0816
C        2.0930   -0.5918    1.4912
N       -0.7292   -0.9655    1.2243
C       -1.8408   -1.2765    0.2919
C       -1.5200   -2.5361   -0.4929
H       -1.4163   -3.3856    0.1950
O        0.5981    0.2320   -0.8039
C        1.0751    1.4144   -0.9163
H        0.6288    2.1471    0.2680
C        0.3972    2.2800   -1.9506
H       -0.6876    2.2316   -1.8303
H        0.7362    3.3160   -1.9067
H        0.6553    1.8762   -2.9369
O       -1.2602    1.7443    1.0328
C       -0.2283    2.5417    1.1239
H       -1.8374   -0.4499   -0.4268
C       -2.6118   -2.8276   -1.5193
H       -2.5791   -2.0374   -2.2824
H       -2.4155   -3.7756   -2.0269
C       -3.2230   -1.3212    0.9293
H       -3.4084   -0.3791    1.4542
H       -3.2713   -2.1253    1.6729
C       -3.9975   -2.8583   -0.8843
C       -4.2871   -1.5669   -0.1326
H       -4.2970   -0.7253   -0.8362
H       -5.2772   -1.6071    0.3332
H       -4.7502   -3.0316   -1.6603
H       -4.0608   -3.7052   -0.1881
H       -0.3016   -1.5581   -1.7835
C        0.3081   -3.4966   -1.8275
H        1.2528   -3.2537   -2.3146
H        0.4795   -4.3099   -1.1186
H       -0.3913   -3.8386   -2.5945
H       -0.7600    0.0684    1.2851
C       -0.8997   -1.4947    2.5818
H       -1.7665   -1.0555    3.0841
H       -1.0177   -2.5806    2.5670
H       -0.0105   -1.2589    3.1699
C       -0.4556    3.9834    0.6919
H       -0.9601    4.0273   -0.2749
H       -1.1037    4.4644    1.4344
H        0.4787    4.5494    0.6353
O       -3.0295    1.9590   -0.8912
H       -2.3468    1.9019   -0.1677
C       -3.9927    2.9258   -0.5045
H       -3.4983    3.9034   -0.3810
C       -4.6429    2.5534    0.8185
H       -5.3582    3.3202    1.1345
H       -5.1763    1.6007    0.7275
H       -3.8851    2.4513    1.6008
C       -5.0055    3.0408   -1.6246
H       -5.7513    3.8099   -1.4025
H       -4.5109    3.3029   -2.5649
H       -5.5260    2.0870   -1.7657
C        2.5631    1.6311   -0.7960
C        3.3849    0.8416   -1.6028
C        3.1433    2.6176   -0.0026
C        4.7638    1.0072   -1.5834
H        2.9373    0.1012   -2.2564
C        4.5231    2.7829    0.0192
H        2.5179    3.2575    0.6084
C        5.3382    1.9733   -0.7645
H        5.3893    0.3800   -2.2106
H        4.9621    3.5458    0.6542
H        6.4158    2.0996   -0.7424
C        0.5337    2.4279    2.4377
H        0.7264    1.3828    2.6825
H        1.4779    2.9770    2.4438
H       -0.1066    2.8425    3.2257

77
Transition State IV-V R SP1
Mn    1.4830   -1.4087   -0.1444 
O     3.5086   -0.6298   -2.1565 
O     3.4446   -3.0181    1.2866 
N    -0.0168   -1.7665    1.2302 
C     2.6738   -2.3788    0.6978 
C     1.0248   -2.8175   -1.1658 
O     0.7784   -3.7303   -1.8341 
C     2.6970   -0.9025   -1.3780 
N     1.7253    0.3499    0.9516 
C     0.4633    0.5642    1.7274 
C     0.0266   -0.7669    2.3312 
H     0.7915   -1.1034    3.0433 
O     0.1258    0.2179   -2.1319 
C    -0.2703    1.5873   -2.2602 
H    -1.2809    1.6954   -1.8507 
C    -0.2978    1.9623   -3.7426 
H    -1.0036    1.3191   -4.2804 
H    -0.6041    3.0064   -3.8786 
H     0.6947    1.8343   -4.1906 
H    -0.2803    0.8521    0.9776 
C    -1.3229   -0.6168    3.0479 
H    -2.0832   -0.4035    2.2871 
H    -1.5982   -1.5573    3.5357 
C     0.5290    1.6697    2.7830 
H     0.8549    2.6040    2.3153 
H     1.2672    1.4106    3.5520 
C    -1.3001    0.5198    4.0783 
C    -0.8428    1.8389    3.4468 
H    -1.5742    2.1579    2.6934 
H    -0.7925    2.6293    4.2054 
H    -2.2979    0.6313    4.5199 
H    -0.6175    0.2559    4.8990 
H    -0.8302   -1.5370    0.6044 
C    -0.1675   -3.1445    1.7368 
H    -1.0954   -3.2694    2.3034 
H    -0.1768   -3.8468    0.9026 
H     0.6767   -3.3877    2.3887 
H     1.7657    1.1004    0.2586 
C     2.9761    0.4508    1.7397 
H     3.0996    1.4492    2.1673 
H     2.9714   -0.2871    2.5445 
H     3.8209    0.2470    1.0787 
O    -1.6771   -0.9659   -0.7787 
H    -0.6313   -0.2732   -1.6346 
C    -2.6031   -1.7907   -1.4452 
H    -3.6001   -1.3103   -1.4407 
C    -2.7594   -3.1356   -0.7255 
H    -3.0120   -2.9764    0.3299 
H    -3.5537   -3.7446   -1.1770 
H    -1.8254   -3.7083   -0.7697 
C    -2.2239   -1.9984   -2.9169 
H    -2.1609   -1.0372   -3.4398 
H    -1.2484   -2.4921   -2.9999 
H    -2.9663   -2.6192   -3.4353 
C     0.6582    2.4980   -1.4761 
C     0.1618    3.3894   -0.5195 
C     2.0438    2.4522   -1.6980 
C     1.0271    4.2162    0.2030 
H    -0.9062    3.4240   -0.3277 
C     2.9120    3.2604   -0.9635 
H     2.4421    1.7701   -2.4418 
C     2.4047    4.1482   -0.0097 
H     0.6230    4.9052    0.9399 
H     3.9828    3.2020   -1.1400 
H     3.0788    4.7821    0.5599 
H    -2.3850    0.3829   -0.1556 
O    -2.6573    1.2602    0.2666 
C    -4.0663    1.4540    0.1546 
H    -4.2649    2.4072    0.6634 
C    -4.4996    1.5937   -1.3054 
H    -4.3056    0.6679   -1.8603 
H    -5.5718    1.8141   -1.3785 
H    -3.9503    2.4068   -1.7937 
C    -4.8390    0.3534    0.8832 
H    -4.5291    0.2974    1.9330 
H    -5.9188    0.5449    0.8554 
H    -4.6569   -0.6232    0.4183 

77
Transition State IV-V R SP2
Mn  1.7477   -1.1314   -0.1776 
O   3.5261    0.0193   -2.2195 
O   4.0147   -2.2729    1.2183 
N   0.3619   -1.7392    1.1979 
C   3.1226   -1.8141    0.6558 
C   1.6274   -2.6360   -1.1473 
O   1.6053   -3.5927   -1.7785 
C   2.8168   -0.4124   -1.4306 
N   1.6427    0.6543    0.8568 
C   0.4091    0.6266    1.6867 
C   0.2552   -0.7561    2.2945 
H   1.0958   -0.9415    2.9773 
O   0.0186    0.2981   -2.1473 
C  -0.6511    1.5391   -2.2703 
H  -1.6691    1.4363   -1.8759 
C  -0.7337    1.9269   -3.7390 
H  -1.2878    1.1665   -4.2974 
H  -1.2396    2.8892   -3.8665 
H   0.2703    2.0066   -4.1690 
H  -0.4152    0.7649    0.9781 
C  -1.0619   -0.8535    3.0602 
H  -1.8785   -0.7642    2.3341 
H  -1.1507   -1.8324    3.5389 
C   0.3191    1.7176    2.7434 
H   0.4386    2.6971    2.2711 
H   1.1333    1.5996    3.4679 
C  -1.1883    0.2506    4.1044 
C  -1.0130    1.6284    3.4787 
H  -1.8312    1.8172    2.7738 
H  -1.0642    2.4069    4.2468 
H  -2.1620    0.1759    4.5997 
H  -0.4264    0.1070    4.8823 
H  -0.4830   -1.6510    0.5784 
C   0.4633   -3.1127    1.6987 
H  -0.4035   -3.3952    2.3027 
H   0.5373   -3.8108    0.8652 
H   1.3630   -3.2134    2.3117 
H   1.4897    1.3710    0.1465 
C   2.8713    1.0331    1.5723 
H   2.8022    2.0399    1.9906 
H   3.0718    0.3256    2.3786 
H   3.7076    1.0068    0.8718 
O  -1.4720   -1.2263   -0.7745 
H  -0.5884   -0.3285   -1.6149 
C  -2.2065   -2.2008   -1.4596 
H  -3.2788   -1.9270   -1.4603 
C  -2.1013   -3.5553   -0.7673 
H  -2.3905   -3.4692    0.2854 
H  -2.7520   -4.3005   -1.2391 
H  -1.0721   -3.9280   -0.8094 
C  -1.7865   -2.3077   -2.9221 
H  -1.9291   -1.3529   -3.4366 
H  -0.7276   -2.5783   -3.0004 
H  -2.3741   -3.0683   -3.4487 
C   0.0430    2.6157   -1.4639 
C  -0.6588    3.3832   -0.5365 
C   1.4110    2.8529   -1.6320 
C  -0.0144    4.3702    0.2044 
H  -1.7177    3.1967   -0.3838 
C   2.0593    3.8315   -0.8868 
H   1.9718    2.2627   -2.3495 
C   1.3468    4.5951    0.0345 
H  -0.5768    4.9565    0.9247 
H   3.1229    3.9994   -1.0259 
H   1.8520    5.3584    0.6178 
H  -2.4288   -0.1144   -0.0905 
O  -2.8741    0.6546    0.3793 
C  -4.2840    0.5484    0.3151 
H  -4.6649    1.3841    0.9165 
C  -4.7915    0.7226   -1.1087 
H  -4.4286   -0.0870   -1.7515 
H  -5.8861    0.7160   -1.1409 
H  -4.4438    1.6726   -1.5261 
C  -4.7783   -0.7469    0.9415 
H  -4.4082   -0.8437    1.9668 
H  -5.8726   -0.7769    0.9691 
H  -4.4314   -1.6134    0.3685 

77
Transition State IV-V R SP3
Mn    1.7928   -1.0595   -0.1229 
O     3.6965    0.2163   -1.9696 
O     3.9883   -2.2726    1.3264 
N     0.3311   -1.7650    1.1180 
C     3.1234   -1.7891    0.7429 
C     1.7222   -2.4808   -1.2112 
O     1.7203   -3.3781   -1.9244 
C     2.9367   -0.2600   -1.2570 
N     1.6048    0.6541    1.0299 
C     0.3176    0.5601    1.7676 
C     0.1475   -0.8613    2.2720 
H     0.9507   -1.0839    2.9880 
O     0.1719    0.3286   -2.2223 
C    -0.4790    1.5706   -2.4085 
H    -1.5466    1.4544   -2.1842 
C    -0.3397    1.9952   -3.8618 
H    -0.7958    1.2459   -4.5153 
H    -0.8289    2.9577   -4.0412 
H     0.7166    2.0904   -4.1329 
H    -0.4573    0.7346    1.0130 
C    -1.2095   -1.0295    2.9498 
H    -1.9823   -0.9108    2.1819 
H    -1.3041   -2.0373    3.3628 
C     0.1367    1.5804    2.8816 
H     0.2686    2.5894    2.4793 
H     0.9022    1.4302    3.6519 
C    -1.4247    0.0074    4.0472 
C    -1.2405    1.4229    3.5148 
H    -2.0103    1.6342    2.7633 
H    -1.3640    2.1542    4.3202 
H    -2.4258   -0.1149    4.4737 
H    -0.7103   -0.1680    4.8629 
H    -0.4810   -1.6440    0.4606 
C     0.4279   -3.1676    1.5331 
H    -0.4656   -3.5003    2.0685 
H     0.5601   -3.8084    0.6619 
H     1.2942   -3.2957    2.1874 
H     1.4952    1.4214    0.3661 
C     2.7772    0.9820    1.8561 
H     2.6718    1.9568    2.3383 
H     2.9225    0.2192    2.6229 
H     3.6622    1.0067    1.2182 
O    -1.4253   -1.1533   -0.9035 
H    -0.4704   -0.2785   -1.7090 
C    -2.1324   -2.1108   -1.6407 
H    -3.2093   -1.8558   -1.6451 
C    -2.0140   -3.4935   -1.0088 
H    -2.3155   -3.4603    0.0434 
H    -2.6488   -4.2255   -1.5212 
H    -0.9794   -3.8500   -1.0568 
C    -1.6924   -2.1491   -3.1009 
H    -1.8515   -1.1782   -3.5795 
H    -0.6272   -2.3936   -3.1773 
H    -2.2576   -2.9009   -3.6635 
C     0.0801    2.6185   -1.4692 
C    -0.7360    3.2760   -0.5516 
C     1.4445    2.9258   -1.4949 
C    -0.2075    4.2275    0.3172 
H    -1.7920    3.0276   -0.5074 
C     1.9767    3.8691   -0.6238 
H     2.0931    2.4193   -2.2023 
C     1.1497    4.5255    0.2853 
H    -0.8581    4.7293    1.0270 
H     3.0383    4.0946   -0.6548 
H     1.5635    5.2626    0.9662 
H    -2.4241   -0.1056   -0.1628 
O    -2.8950    0.6091    0.3633 
C    -4.3006    0.4906    0.2500 
H    -4.7100    1.2806    0.8932 
C    -4.7698    0.7516   -1.1733 
H    -4.3790   -0.0105   -1.8565 
H    -5.8629    0.7353   -1.2377 
H    -4.4224    1.7305   -1.5177 
C    -4.7966   -0.8479    0.7771 
H    -4.4595   -1.0047    1.8063 
H    -5.8906   -0.8926    0.7660 
H    -4.4192   -1.6728    0.1633 

75
Intermediate I S
Mn   -0.9566    0.3554   -1.5096 
O     1.4978    0.4178   -3.1031 
O    -2.4024   -0.5989   -3.8651 
N    -2.7310    0.1049   -0.2596 
C    -1.8386   -0.2361   -2.9274 
C    -1.3223    2.0305   -1.9615 
O    -1.5647    3.1105   -2.2781 
C     0.5475    0.3972   -2.4546 
N    -0.5910   -1.6427   -0.7475 
C    -1.4418   -1.8273    0.4514 
C    -2.8468   -1.3100    0.1640 
H    -3.2689   -1.8656   -0.6836 
O     2.3752   -1.8742   -0.6855 
C     3.0851   -1.8186    0.3085 
H     1.9275    0.8082   -0.3106 
C     2.7940   -2.6671    1.5076 
H     1.9401   -3.3107    1.2972 
H     3.6622   -3.2805    1.7668 
H     2.5714   -2.0360    2.3738 
O    -0.0400    0.9070    0.2702 
C     1.2693    1.4050    0.3405 
H    -1.0082   -1.1628    1.2059 
C    -3.7486   -1.4708    1.3878 
H    -3.3889   -0.7819    2.1630 
H    -4.7713   -1.1720    1.1416 
C    -1.4484   -3.2475    1.0037 
H    -0.4191   -3.5550    1.2191 
H    -1.8422   -3.9407    0.2513 
C    -3.7373   -2.8926    1.9350 
C    -2.3177   -3.3417    2.2506 
H    -1.9004   -2.7049    3.0416 
H    -2.3132   -4.3684    2.6310 
H    -4.3679   -2.9462    2.8285 
H    -4.1768   -3.5759    1.1960 
H    -2.5082    0.6422    0.5846 
C    -3.9813    0.6340   -0.8133 
H    -4.8086    0.5816   -0.0987 
H    -3.8427    1.6777   -1.0988 
H    -4.2555    0.0679   -1.7068 
H     0.3747   -1.5900   -0.4279 
C    -0.6493   -2.7303   -1.7306 
H    -0.2773   -3.6755   -1.3247 
H    -1.6737   -2.8757   -2.0796 
H    -0.0313   -2.4610   -2.5891 
C     1.3726    2.8548   -0.1204 
H     1.0521    2.9639   -1.1606 
H     0.7415    3.5012    0.5009 
H     2.4051    3.2159   -0.0513 
C     4.2416   -0.8861    0.3447 
C     5.0487   -0.7523    1.4770 
C     4.4988   -0.0954   -0.7798 
C     6.0928    0.1635    1.4857 
H     4.8610   -1.3542    2.3590 
C     5.5411    0.8173   -0.7702 
H     3.8644   -0.2036   -1.6524 
C     6.3386    0.9491    0.3645 
H     6.7141    0.2662    2.3691 
H     5.7334    1.4300   -1.6447 
H     7.1536    1.6659    0.3738 
C     1.7927    1.2566    1.7639 
H     1.7195    0.2147    2.0909 
H     2.8402    1.5669    1.8372 
H     1.2053    1.8707    2.4560 
O    -1.6065    1.3626    2.2105 
H    -0.9257    1.2570    1.4638 
C    -1.7699    2.7376    2.5122 
H    -0.7774    3.1955    2.6514 
C    -2.4815    3.4718    1.3868 
H    -3.4864    3.0597    1.2400 
H    -2.5787    4.5389    1.6136 
H    -1.9291    3.3764    0.4486 
C    -2.5299    2.8366    3.8193 
H    -1.9966    2.3057    4.6135 
H    -2.6566    3.8795    4.1251 
H    -3.5234    2.3861    3.7139 

75
Intermediate II S
Mn    -0.7174   -1.9603    0.1320 
O     -2.7535   -3.2980   -1.5057 
O     -0.4462   -4.4582    1.6071 
N      0.8500   -1.0884    1.1844 
C     -0.5355   -3.4681    1.0305 
C     -1.9221   -1.3943    1.3286 
O     -2.6857   -1.0585    2.1156 
C     -1.9670   -2.7491   -0.8756 
N      0.7874   -2.3793   -1.2513 
C      1.9180   -1.4585   -0.9581 
C      2.1397   -1.4301    0.5423 
H      2.4158   -2.4388    0.8801 
O     -0.7911   -0.2629   -1.0636 
C     -1.2470    0.7604   -1.5714 
H     -1.4516    1.5883    1.2385 
O      0.6110    1.6022    1.3276 
C     -0.6121    2.1295    1.7227 
H      1.5603   -0.4654   -1.2442 
C      3.2553   -0.4504    0.9005 
H      2.9056    0.5593    0.6640 
H      3.4528   -0.4819    1.9757 
C      3.1954   -1.7454   -1.7343 
H      2.9812   -1.7319   -2.8090 
H      3.5709   -2.7457   -1.4896 
C      4.5332   -0.7334    0.1201 
C      4.2667   -0.7207   -1.3791 
H      3.9311    0.2805   -1.6786 
H      5.1841   -0.9335   -1.9374 
H      5.2938    0.0101    0.3807 
H      4.9374   -1.7132    0.4088 
H      0.7182   -0.0340    1.1301 
C      0.9000   -1.3826    2.6225 
H      1.6579   -0.7786    3.1301 
H     -0.0632   -1.1655    3.0842 
H      1.1297   -2.4390    2.7855 
H      0.3962   -2.0761   -2.1403 
C      1.1628   -3.7925   -1.4060 
H      1.8416   -3.9445   -2.2489 
H      1.6423   -4.1577   -0.4964 
H      0.2595   -4.3799   -1.5800 
C     -0.8168    1.9857    3.2303 
H     -0.7665    0.9347    3.5301 
H     -0.0268    2.5260    3.7665 
H     -1.7873    2.3824    3.5524 
C     -0.7495    3.5982    1.3226 
H     -0.6042    3.7211    0.2454 
H     -1.7361    4.0014    1.5797 
H      0.0107    4.1993    1.8368 
O      1.9199    2.5993   -0.5734 
H      1.3586    2.2366    0.2167 
C      2.6476    3.7341   -0.1547 
H      1.9486    4.5134    0.1947 
C      3.5867    3.4017    0.9962 
H      4.3413    2.6740    0.6765 
H      4.1028    4.2983    1.3563 
H      3.0259    2.9700    1.8301 
C      3.4000    4.2800   -1.3527 
H      2.7070    4.5279   -2.1629 
H      3.9597    5.1838   -1.0918 
H      4.1088    3.5323   -1.7266 
C     -0.4021    1.4970   -2.5551 
H     -0.9899    2.0711   -3.2709 
H      0.2583    2.1776   -1.9979 
H      0.2382    0.7837   -3.0764 
C     -2.5829    1.2839   -1.2237 
C     -2.8541    2.6512   -1.3436 
C     -3.5809    0.4249   -0.7548 
C     -4.0872    3.1534   -0.9554 
H     -2.0918    3.3282   -1.7112 
C     -4.8215    0.9260   -0.3943 
H     -3.3972   -0.6399   -0.7040 
C     -5.0715    2.2924   -0.4802 
H     -4.2824    4.2180   -1.0267 
H     -5.5946    0.2509   -0.0431 
H     -6.0388    2.6858   -0.1847 

75
Intermediate III S
Mn    -1.2597    1.0260   -0.6663  
O     -4.0442    1.2629    0.2085  
O     -1.8826    3.2327   -2.4811  
N      0.7479    1.0758   -1.2406  
C     -1.6255    2.3725   -1.7551  
C     -1.7444   -0.1337   -1.9168  
O     -2.0975   -0.8644   -2.7356  
C     -2.9415    1.1045   -0.0846  
N     -0.5592    2.2410    0.8868  
C      0.9161    2.0880    0.9416  
C      1.4658    2.1173   -0.4758  
H      1.2215    3.0811   -0.9420  
O     -0.5909   -0.3539    0.6021  
C     -1.0966   -1.6428    0.6843  
H     -1.0500   -2.1575   -0.2960  
C     -0.2515   -2.4534    1.6639  
H      0.7968   -2.4340    1.3571  
H     -0.3139   -2.0187    2.6673  
H     -0.5843   -3.4956    1.7198  
O      1.8436   -1.7834   -1.3227  
C      1.4242   -2.8689   -1.6974  
H      1.0715    1.0723    1.3166  
C      2.9787    1.9097   -0.4756  
H      3.1762    0.8811   -0.1500  
H      3.3742    2.0114   -1.4900  
C      1.6317    3.0624    1.8662  
H      1.2132    2.9801    2.8755  
H      1.4700    4.0936    1.5304  
C      3.6924    2.8750    0.4632  
C      3.1293    2.7798    1.8746  
H      3.3106    1.7723    2.2709  
H      3.6383    3.4837    2.5411  
H      4.7663    2.6601    0.4618  
H      3.5760    3.9033    0.0951  
H      1.0404    0.1669   -0.8791  
C      1.0474    1.1225   -2.6733  
H      2.1112    0.9738   -2.8802  
H      0.4875    0.3435   -3.1912  
H      0.7429    2.0910   -3.0776  
H     -0.9273    1.7511    1.6976  
C     -1.0466    3.6239    0.9222  
H     -0.7702    4.1384    1.8468  
H     -0.6481    4.1847    0.0744  
H     -2.1353    3.6161    0.8448  
C      0.6042   -2.9933   -2.9396  
H      0.5927   -2.0557   -3.4943  
H      0.9890   -3.8036   -3.5660  
H     -0.4192   -3.2668   -2.6614  
C     -2.5571   -1.6668    1.1051  
C     -2.9476   -1.0973    2.3200  
C     -3.5392   -2.2168    0.2843  
C     -4.2810   -1.0844    2.7052  
H     -2.1956   -0.6518    2.9651  
C     -4.8798   -2.2000    0.6608  
H     -3.2505   -2.6524   -0.6689  
C     -5.2548   -1.6338    1.8733  
H     -4.5671   -0.6376    3.6529  
H     -5.6324   -2.6251    0.0033  
H     -6.2991   -1.6166    2.1693  
C      1.7164   -4.1257   -0.9440  
H      2.1890   -3.9109    0.0139  
H      0.7987   -4.7026   -0.7966  
H      2.3859   -4.7463   -1.5508  
O      3.2258   -1.4000    1.0811  
H      2.7391   -1.5467    0.2503  
C      4.5005   -2.0221    0.9562  
H      4.3586   -3.1005    0.7841  
C      5.2806   -1.4450   -0.2125  
H      5.4741   -0.3785   -0.0547  
H      6.2419   -1.9560   -0.3281  
H      4.7228   -1.5588   -1.1474  
C      5.2188   -1.8323    2.2742  
H      4.6303   -2.2493    3.0966  
H      6.1935   -2.3282    2.2617  
H      5.3763   -0.7658    2.4697  

77
Intermediate IV S
Mn      2.0811   -0.3324   -0.3079 
O       3.6457    1.8294   -1.5096 
O       4.5283   -1.0128    1.1386 
N       1.0136   -1.8113    0.7252 
C       3.5516   -0.7455    0.5874 
C       2.5581   -1.3960   -1.6517 
O       2.8775   -2.0499   -2.5418 
C       2.9805    1.0046   -1.0591 
N       1.3107    0.8924    1.2017 
C       0.2131    0.1536    1.8710 
C       0.6375   -1.2938    2.0614 
H       1.5394   -1.3291    2.6867 
O       0.3095    0.0378   -1.2316 
C       0.1237    1.1237   -2.0949 
H       1.0251    1.2862   -2.7087 
C      -1.0327    0.8549   -3.0521 
H      -1.1764    1.6975   -3.7360 
H      -0.8280   -0.0403   -3.6474 
H      -1.9663    0.6999   -2.5020 
H      -0.6063    0.1477    1.1457 
C      -0.4775   -2.1071    2.7162 
H      -1.3063   -2.1876    2.0009 
H      -0.1308   -3.1231    2.9235 
C      -0.2958    0.7921    3.1557 
H      -0.6163    1.8185    2.9457 
H       0.5120    0.8486    3.8944 
C      -0.9842   -1.4569    3.9984 
C      -1.4385   -0.0265    3.7434 
H      -2.2850   -0.0305    3.0459 
H      -1.7883    0.4372    4.6715 
H      -1.8035   -2.0543    4.4113 
H      -0.1838   -1.4549    4.7504 
H       0.1381   -1.9123    0.2019 
C       1.6339   -3.1396    0.7941 
H       0.9657   -3.8840    1.2370 
H       1.8988   -3.4730   -0.2099 
H       2.5468   -3.0891    1.3919 
H       0.8667    1.6474    0.6834 
C       2.2932    1.5041    2.1049 
H       1.8408    2.2547    2.7586 
H       2.7705    0.7398    2.7212 
H       3.0643    1.9926    1.5065 
O      -1.5147   -1.6292   -0.8466 
H      -0.8158   -0.9349   -1.1308 
C      -1.8058   -2.5528   -1.8886 
H      -2.4143   -2.0458   -2.6533 
C      -2.6193   -3.6794   -1.2869 
H      -3.5147   -3.2919   -0.7927 
H      -2.9326   -4.3886   -2.0587 
H      -2.0239   -4.2193   -0.5422 
C      -0.5311   -3.0554   -2.5411 
H       0.0493   -2.2292   -2.9584 
H       0.0922   -3.5800   -1.8088 
H      -0.7652   -3.7507   -3.3533 
C      -0.1167    2.4028   -1.3102 
C      -1.1634    2.4644   -0.3841 
C       0.7146    3.5122   -1.4504 
C      -1.3672    3.6043    0.3831 
H      -1.8096    1.6027   -0.2475 
C       0.5152    4.6564   -0.6810 
H       1.5349    3.4756   -2.1613 
C      -0.5243    4.7047    0.2399 
H      -2.1828    3.6339    1.0995 
H       1.1787    5.5080   -0.7978 
H      -0.6787    5.5931    0.8442 
H      -2.7787   -0.7531   -0.0550 
O      -3.3980   -0.2193    0.4885 
C      -4.3439    0.4110   -0.3652 
H      -3.8131    1.0479   -1.0900 
C      -5.1594   -0.6129   -1.1355 
H      -5.6967   -1.2705   -0.4433 
H      -5.8913   -0.1199   -1.7837 
H      -4.5137   -1.2309   -1.7668 
C      -5.2108    1.2945    0.5059 
H      -4.6000    2.0285    1.0403 
H      -5.9483    1.8337   -0.0953 
H      -5.7443    0.6885    1.2465 

77
Intermediate V S
Mn     -2.0477   -0.3484   -0.5608 
O      -2.4611    0.8250   -3.2155 
O      -3.3983   -2.7913   -1.4101 
N      -1.5001   -1.2455    1.2933 
C      -2.8413   -1.8366   -1.0855 
C      -3.6584    0.2053   -0.0636 
O      -4.7529    0.4742    0.1763 
C      -2.2884    0.3897   -2.1672 
N      -0.1106   -1.1152   -1.1165 
C       0.5741   -1.6275    0.0976 
C      -0.4469   -2.2588    1.0381 
H      -0.9347   -3.1016    0.5302 
O       0.4828    1.6158   -2.0307 
C       1.7751    2.2043   -1.9796 
H       1.9706    2.5593   -2.9987 
C       1.8006    3.4009   -1.0494 
H       2.7878    3.8718   -1.0365 
H       1.0711    4.1420   -1.3867 
H       1.5416    3.1142   -0.0264 
H       0.9653   -0.7431    0.6095 
C       0.2241   -2.7495    2.3202 
H       0.5626   -1.8708    2.8838 
H      -0.5011   -3.2760    2.9462 
C       1.7435   -2.5614   -0.1811 
H       2.4539   -2.0613   -0.8443 
H       1.3917   -3.4626   -0.6971 
C       1.4145   -3.6584    2.0371 
C       2.4182   -2.9767    1.1187 
H       2.8308   -2.0911    1.6188 
H       3.2603   -3.6430    0.9042 
H       1.8861   -3.9466    2.9824 
H       1.0636   -4.5850    1.5634 
H      -1.0548   -0.4818    1.8037 
C      -2.6017   -1.7539    2.1187 
H      -2.2596   -2.1150    3.0924 
H      -3.3240   -0.9542    2.2879 
H      -3.1041   -2.5714    1.5960 
H       0.3911   -0.2819   -1.4287 
C      -0.1243   -2.0393   -2.2585 
H       0.8854   -2.2722   -2.6078 
H      -0.6289   -2.9709   -1.9959 
H      -0.6705   -1.5743   -3.0811 
O      -0.9207    1.3324    0.1553 
H       0.0479    1.6029   -1.1267 
C      -1.4868    2.5791    0.5127 
H      -0.6416    3.2442    0.7622 
C      -2.3536    2.4882    1.7637 
H      -1.8384    1.9326    2.5510 
H      -2.5789    3.4896    2.1474 
H      -3.3067    1.9944    1.5636 
C      -2.2387    3.2426   -0.6330 
H      -1.6189    3.2774   -1.5330 
H      -3.1618    2.7046   -0.8728 
H      -2.5128    4.2690   -0.3659 
C       2.8333    1.1537   -1.6852 
C       3.4507    1.0146   -0.4431 
C       3.1964    0.2740   -2.7089 
C       4.4171    0.0341   -0.2331 
H       3.1952    1.6854    0.3693 
C       4.1605   -0.7051   -2.5053 
H       2.7226    0.3712   -3.6823 
C       4.7791   -0.8252   -1.2636 
H       4.8934   -0.0518    0.7387 
H       4.4347   -1.3717   -3.3172 
H       5.5365   -1.5855   -1.1012 
H       0.1258    1.1476    1.4493 
O       0.6190    0.8349    2.2531 
C       1.5005    1.8188    2.7746 
H       1.9544    2.3760    1.9438 
C       0.7700    2.8078    3.6673 
H       0.2809    2.2830    4.4954 
H       1.4689    3.5382    4.0880 
H       0.0069    3.3551    3.1077 
C       2.5989    1.0894    3.5218 
H       3.1244    0.3989    2.8558 
H       3.3271    1.7927    3.9362 
H       2.1727    0.5098    4.3484 

75
Transition State II-III S
Mn     1.6211   -1.3075   -0.1268 
O      3.9358   -1.8513    1.5907 
O      2.1895   -3.5727   -1.8742 
N     -0.1525   -0.8872   -1.1121 
C      1.9596   -2.6902   -1.1710 
C      2.6927   -0.3631   -1.1998 
O      3.4623    0.1005   -1.9175 
C      3.0309   -1.6499    0.9134 
N      0.3405   -2.4002    1.1208 
C     -1.0656   -2.1052    0.7322 
C     -1.1226   -1.9581   -0.7814 
H     -0.7623   -2.8837   -1.2505 
O      1.0431    0.1305    1.1851 
C      1.3712    1.3433    1.4485 
H      0.1504    2.0399    1.3909 
C      1.7184    1.6353    2.8884 
H      1.0038    1.1358    3.5443 
H      2.7099    1.2153    3.0967 
H      1.7369    2.7048    3.1079 
O     -1.4660    1.4197    0.2446 
C     -1.0912    2.2114    1.2141 
H     -1.2771   -1.1132    1.1451 
C     -2.5378   -1.6584   -1.2658 
H     -2.8069   -0.6470   -0.9453 
H     -2.5690   -1.6735   -2.3588 
C     -2.1017   -3.0780    1.2759 
H     -2.0416   -3.1006    2.3696 
H     -1.8923   -4.0924    0.9178 
C     -3.5605   -2.6386   -0.7039 
C     -3.4990   -2.6808    0.8163 
H     -3.7577   -1.6929    1.2170 
H     -4.2334   -3.3898    1.2121 
H     -4.5614   -2.3476   -1.0395 
H     -3.3718   -3.6445   -1.1026 
H     -0.4906   -0.0375   -0.6325 
C     -0.0744   -0.6080   -2.5488 
H     -1.0305   -0.2649   -2.9541 
H      0.6686    0.1697   -2.7290 
H      0.2324   -1.5103   -3.0844 
H      0.4920   -1.9529    2.0214 
C      0.6577   -3.8267    1.2666 
H      0.0677   -4.3015    2.0547 
H      0.4769   -4.3507    0.3265 
H      1.7146   -3.9302    1.5179 
C     -1.1159    3.7056    0.9224 
H     -0.6725    3.9179   -0.0530 
H     -2.1612    4.0377    0.8997 
H     -0.5904    4.2842    1.6876 
C      2.0842    2.1446    0.3928 
C      3.3763    2.6242    0.6050 
C      1.4636    2.3776   -0.8373 
C      4.0423    3.3127   -0.4040 
H      3.8740    2.4514    1.5533 
C      2.1191    3.0880   -1.8319 
H      0.4531    2.0159   -0.9950 
C      3.4152    3.5498   -1.6216 
H      5.0539    3.6680   -0.2346 
H      1.6214    3.2737   -2.7786 
H      3.9341    4.0941   -2.4041 
C     -1.6138    1.8495    2.5965 
H     -1.3920    0.8022    2.8208 
H     -1.1971    2.4836    3.3835 
H     -2.7033    1.9684    2.5960 
O     -4.0968    1.0321    0.3375 
H     -3.1150    1.1491    0.3009 
C     -4.6876    2.0423   -0.4665 
H     -4.4119    3.0319   -0.0674 
C     -4.2032    1.9571   -1.9049 
H     -4.4887    0.9969   -2.3486 
H     -4.6358    2.7597   -2.5114 
H     -3.1138    2.0477   -1.9483 
C     -6.1894    1.8828   -0.3604 
H     -6.5097    1.9473    0.6839 
H     -6.7088    2.6599   -0.9287 
H     -6.4936    0.9058   -0.7523 

77
Transition State IV-V S
Mn     -2.2575   -0.4307   -0.2842 
O      -2.7014   -2.1030   -2.6671 
O      -4.4932   -1.6383    1.1055 
N      -1.6415    0.6796    1.3160 
C      -3.6106   -1.1681    0.5378 
C      -3.3735    0.8149   -0.9211 
O      -4.1432    1.5603   -1.3318 
C      -2.5243   -1.4435   -1.7484 
N      -0.8166   -1.7459    0.3976 
C       0.0157   -1.0535    1.4145 
C      -0.8895   -0.1761    2.2602 
H      -1.6254   -0.8085    2.7762 
O       0.1521   -0.4855   -1.9729 
C       1.3007   -0.9814   -2.6342 
H       0.9360   -1.7478   -3.3287 
C       2.0027    0.0999   -3.4406 
H       2.8717   -0.3128   -3.9621 
H       1.3209    0.5182   -4.1862 
H       2.3473    0.9101   -2.7912 
H       0.6657   -0.3823    0.8429 
C      -0.0822    0.6152    3.2849 
H       0.5389    1.3395    2.7441 
H      -0.7517    1.1778    3.9410 
C       0.8980   -1.9632    2.2546 
H       1.5457   -2.5521    1.5977 
H       0.2790   -2.6661    2.8238 
C       0.8147   -0.2948    4.1178 
C       1.7241   -1.1335    3.2297 
H       2.3945   -0.4714    2.6690 
H       2.3548   -1.7923    3.8355 
H       1.4077    0.3125    4.8094 
H       0.1942   -0.9601    4.7333 
H      -0.9561    1.2648    0.7886 
C      -2.6260    1.5262    1.9942 
H      -2.1569    2.2165    2.7003 
H      -3.1826    2.1143    1.2655 
H      -3.3339    0.8948    2.5379 
H      -0.2345   -1.8282   -0.4377 
C      -1.2902   -3.0831    0.7770 
H      -0.4605   -3.7709    0.9578 
H      -1.9065   -3.0257    1.6761 
H      -1.9007   -3.4856   -0.0328 
O       0.1221    1.6850   -0.6335 
H       0.2867    0.4116   -1.5047 
C      -0.1844    2.8821   -1.2902 
H       0.7422    3.4678   -1.4500 
C      -1.1130    3.7520   -0.4472 
H      -0.7109    3.8765    0.5634 
H      -1.2424    4.7476   -0.8872 
H      -2.1028    3.2907   -0.3663 
C      -0.7870    2.6508   -2.6725 
H      -0.0972    2.0976   -3.3142 
H      -1.7151    2.0734   -2.6011 
H      -1.0183    3.6022   -3.1652 
C       2.2490   -1.6677   -1.6711 
C       2.9141   -0.9381   -0.6832 
C       2.4671   -3.0419   -1.7491 
C       3.7948   -1.5659    0.1878 
H       2.7336    0.1267   -0.5793 
C       3.3439   -3.6765   -0.8724 
H       1.9490   -3.6205   -2.5096 
C       4.0158   -2.9379    0.0946 
H       4.3068   -0.9825    0.9470 
H       3.5041   -4.7477   -0.9488 
H       4.7041   -3.4278    0.7763 
H       1.4214    1.9245    0.3025 
O       2.1817    1.9314    0.9616 
C       3.0788    3.0011    0.7265 
H       3.8969    2.8525    1.4434 
C       3.6651    2.9512   -0.6762 
H       2.8801    3.0861   -1.4283 
H       4.4060    3.7451   -0.8174 
H       4.1565    1.9912   -0.8591 
C       2.4358    4.3483    1.0206 
H       2.0025    4.3537    2.0256 
H       3.1733    5.1558    0.9624 
H       1.6395    4.5657    0.3014 

63
Intermediate II R gas
Mn      0.6301    1.3754    0.4003 
O      -1.6953    1.2116    2.1791 
O       2.2389    2.5637    2.5101 
N       2.3139    1.1116   -0.8558 
C       1.5846    2.1008    1.6858 
C       0.2195    2.9895   -0.2634 
O      -0.0433    4.0270   -0.6869 
C      -0.8091    1.3067    1.4591 
N       1.0411   -0.5417    0.9329 
C       1.9327   -1.1275   -0.0635 
C       3.0195   -0.1315   -0.4659 
H       3.6234    0.1141    0.4178 
O      -0.2859    0.4173   -1.4012 
C      -1.2810   -0.2093   -1.7559 
H      -2.7688   -1.5286    1.1747 
C      -1.1199   -1.3565   -2.7024 
H      -0.1472   -1.2919   -3.1889 
H      -1.1439   -2.2599   -2.0821 
H      -1.9184   -1.4037   -3.4441 
O      -1.0157   -2.1218    0.2715 
C      -2.0411   -2.3574    1.2092 
H       1.3315   -1.2907   -0.9704 
C       3.9139   -0.6810   -1.5729 
H       3.3070   -0.7836   -2.4849 
H       4.7252    0.0150   -1.8093 
C       2.5238   -2.4881    0.2947 
H       1.7000   -3.1692    0.5294 
H       3.1470   -2.4073    1.1930 
C       4.4860   -2.0457   -1.2021 
C       3.3774   -3.0288   -0.8458 
H       2.7469   -3.2011   -1.7284 
H       3.8044   -3.9990   -0.5723 
H       5.0960   -2.4281   -2.0268 
H       5.1588   -1.9339   -0.3415 
H       1.8464    0.9163   -1.7404 
C       3.2090    2.2577   -1.0367 
H       2.6331    3.1210   -1.3716 
H       3.6680    2.5063   -0.0779 
H       4.0013    2.0595   -1.7654 
H      -0.3149   -1.4846    0.6368 
C       1.5049   -0.7545    2.2945 
H       1.4925   -1.8145    2.5806 
H       2.5238   -0.3774    2.4912 
H       0.8434   -0.2345    2.9926 
C      -2.7509   -3.6360    0.8019 
H      -3.1110   -3.5699   -0.2285 
H      -2.0571   -4.4804    0.8598 
H      -3.6071   -3.8390    1.4518 
C      -2.6379    0.1659   -1.3093 
C      -2.8931    1.4792   -0.9115 
C      -3.6762   -0.7679   -1.3003 
C      -4.1627    1.8484   -0.4967 
H      -2.0980    2.2122   -0.9525 
C      -4.9405   -0.4019   -0.8667 
H      -3.4848   -1.7901   -1.6029 
C      -5.1846    0.9067   -0.4636 
H      -4.3537    2.8716   -0.1932 
H      -5.7358   -1.1385   -0.8385 
H      -6.1750    1.1935   -0.1266 
C      -1.5117   -2.4529    2.6310 
H      -1.0530   -1.5122    2.9398 
H      -2.3220   -2.6773    3.3313 
H      -0.7598   -3.2456    2.7035 

63
Intermediate II R smd
Mn     0.6804    1.3461    0.3530  
O     -1.6009    1.4396    2.1849  
O      2.2958    2.5847    2.4197  
N      2.3520    1.0161   -0.8937  
C      1.6506    2.0957    1.5988  
C      0.3074    2.9454   -0.3586  
O      0.0681    3.9871   -0.7886  
C     -0.7320    1.4020    1.4324  
N      1.0559   -0.5577    0.9552  
C      1.9438   -1.1904   -0.0228  
C      3.0405   -0.2231   -0.4619  
H      3.6527    0.0443    0.4093  
O     -0.2874    0.3568   -1.4065  
C     -1.2675   -0.2323   -1.8538  
H     -2.6302   -1.0883    1.1434  
C     -1.0676   -1.3136   -2.8647  
H     -0.0426   -1.2870   -3.2331  
H     -1.2398   -2.2775   -2.3726  
H     -1.7750   -1.2307   -3.6927  
O     -0.9936   -2.2093    0.5684  
C     -2.1346   -2.0426    1.3859  
H      1.3390   -1.3800   -0.9219  
C      3.9187   -0.8217   -1.5556  
H      3.3024   -0.9452   -2.4579  
H      4.7349   -0.1412   -1.8168  
C      2.5282   -2.5391    0.3907  
H      1.7096   -3.2124    0.6673  
H      3.1626   -2.4209    1.2771  
C      4.4800   -2.1775   -1.1404  
C      3.3672   -3.1352   -0.7334  
H      2.7271   -3.3391   -1.6024  
H      3.7889   -4.0962   -0.4192  
H      5.0723   -2.5985   -1.9597  
H      5.1661   -2.0418   -0.2935  
H      1.9034    0.8049   -1.7851  
C      3.2699    2.1409   -1.1033  
H      2.7147    3.0015   -1.4792  
H      3.7315    2.4149   -0.1521  
H      4.0604    1.9006   -1.8204  
H     -0.2850   -1.5042    0.7811  
C      1.5220   -0.7201    2.3237  
H      1.4872   -1.7669    2.6579  
H      2.5523   -0.3634    2.4970  
H      0.8779   -0.1528    3.0025  
C     -3.0958   -3.1717    1.0681  
H     -3.3331   -3.1904    0.0009  
H     -2.6446   -4.1348    1.3330  
H     -4.0318   -3.0632    1.6248  
C     -2.6409    0.1058   -1.4270  
C     -2.9062    1.3612   -0.8738  
C     -3.6808   -0.8187   -1.5632  
C     -4.1841    1.6784   -0.4410  
H     -2.1139    2.0961   -0.8091  
C     -4.9546   -0.5064   -1.1113  
H     -3.4916   -1.7926   -1.9994  
C     -5.2068    0.7402   -0.5471  
H     -4.3838    2.6574   -0.0185  
H     -5.7523   -1.2363   -1.1993  
H     -6.2048    0.9846   -0.1975  
C     -1.7768   -2.0266    2.8641  
H     -1.1090   -1.1950    3.0990  
H     -2.6755   -1.9204    3.4811  
H     -1.2745   -2.9600    3.1429  

63
Intermediate III R gas
Mn     0.08143400   -0.84158700    0.92135500
O      1.38028600    1.03166300    2.75685800
O     -0.82623300   -2.59552100    3.08437500
N     -0.95252900   -1.93914200   -0.52879400
C     -0.46371800   -1.88993500    2.24877600
C      1.58298100   -1.81427500    0.79055200
O      2.51152100   -2.48552700    0.76506600
C      0.88223800    0.28721600    2.03301600
N     -1.69714100    0.28900100    0.91414300
C     -2.43117800   -0.04458100   -0.32586300
C     -2.37421000   -1.54870200   -0.55910500
H     -2.86801500   -2.07142500    0.27244900
O      0.37818600    0.20996900   -0.73558600
C      1.42453600    1.09017700   -0.93797000
H      1.51443000    1.80428700   -0.09630700
C      1.14834500    1.90821700   -2.19748300
H      0.18261500    2.41137400   -2.09545400
H      1.93132900    2.65197000   -2.37895000
H      1.09288100    1.24977900   -3.06927900
O     -1.39508700    3.16037500    0.34630500
C     -0.57392100    4.05097000    0.28643800
H     -1.82694800    0.41274800   -1.11615700
C     -3.06843700   -1.91293100   -1.87141100
H     -2.47074400   -1.50106300   -2.69646600
H     -3.08946300   -2.99804100   -2.00452400
C     -3.84663100    0.51112200   -0.40604700
H     -3.80825200    1.59598200   -0.26414000
H     -4.46644100    0.09794300    0.39936900
C     -4.48419800   -1.35242500   -1.94801600
C     -4.48730000    0.15652400   -1.74221600
H     -3.92843200    0.63651600   -2.55582100
H     -5.50818500    0.54835700   -1.78632700
H     -4.93333600   -1.61361400   -2.91122000
H     -5.10597200   -1.82415500   -1.17546200
H     -0.47227300   -1.44886000   -1.29119900
C     -0.73471100   -3.38174700   -0.60827000
H      0.33608700   -3.58303600   -0.63480000
H     -1.14822400   -3.85978100    0.28326000
H     -1.19361500   -3.83129800   -1.49461300
H     -1.36463800    1.24374400    0.78016200
C     -2.50080500    0.27416400    2.13850000
H     -3.30969600    1.01041000    2.11381800
H     -2.92743100   -0.71713800    2.30521900
H     -1.85163400    0.50243600    2.98490800
C     -0.64190500    5.09892200   -0.79003300
H     -1.59026700    5.02979100   -1.32137600
H     -0.50641400    6.10170400   -0.37550700
H      0.17869700    4.92863800   -1.49548100
C      2.76011800    0.37589600   -1.02866700
C      2.95258600   -0.62489900   -1.98159100
C      3.79145100    0.65379800   -0.13747700
C      4.14746900   -1.32459700   -2.04498600
H      2.14348600   -0.86340800   -2.66546800
C      4.99126800   -0.04804300   -0.19259900
H      3.64154500    1.41420500    0.62458100
C      5.17215600   -1.03913900   -1.14716000
H      4.28150300   -2.10373200   -2.78887800
H      5.78055600    0.17167600    0.51921900
H      6.10336800   -1.59437900   -1.18799900
C      0.55415500    4.16799400    1.27136000
H      0.62851900    3.27531600    1.88982400
H      1.50158000    4.34495300    0.75458900
H      0.37410900    5.03874800    1.91208600

63
Intermediate III R smd
Mn    -0.0120   -0.6034    0.8968  
O      1.4618    1.4198    2.4134  
O     -0.9862   -1.7789    3.3909  
N     -1.1256   -1.9171   -0.2720  
C     -0.6208   -1.2997    2.4060  
C      1.3963   -1.6825    1.0428  
O      2.2741   -2.4001    1.2473  
C      0.8768    0.6443    1.7926  
N     -1.7059    0.6145    0.6437  
C     -2.5034    0.0479   -0.4690  
C     -2.5324   -1.4681   -0.3422  
H     -3.0050   -1.7486    0.6085  
O      0.4105    0.0788   -0.9229  
C      1.5521    0.8148   -1.2039  
H      1.6707    1.6579   -0.4961  
C      1.4347    1.4161   -2.6021  
H      0.5378    2.0398   -2.6555  
H      2.3054    2.0312   -2.8543  
H      1.3449    0.6216   -3.3510  
O     -0.9023    3.2195   -0.6174  
C     -0.1373    3.9998   -0.0757  
H     -1.9192    0.2736   -1.3669  
C     -3.3002   -2.0937   -1.5046  
H     -2.7177   -1.9323   -2.4224  
H     -3.3866   -3.1745   -1.3643  
C     -3.8921    0.6504   -0.6348  
H     -3.8015    1.7358   -0.7529  
H     -4.4929    0.4702    0.2642  
C     -4.6862   -1.4813   -1.6712  
C     -4.6048    0.0304   -1.8301  
H     -4.0581    0.2722   -2.7510  
H     -5.6064    0.4607   -1.9319  
H     -5.1856   -1.9345   -2.5337  
H     -5.2983   -1.7196   -0.7911  
H     -0.6829   -1.6814   -1.1627  
C     -0.9855   -3.3531   -0.0228  
H      0.0712   -3.6224   -0.0439  
H     -1.3847   -3.5926    0.9658  
H     -1.5060   -3.9595   -0.7696  
H     -1.3282    1.4946    0.2901  
C     -2.4740    0.9234    1.8547  
H     -3.2170    1.7080    1.6839  
H     -2.9850    0.0305    2.2207  
H     -1.7883    1.2632    2.6333  
C      0.8361    4.8147   -0.8691  
H      0.5868    4.7933   -1.9301  
H      0.8732    5.8447   -0.5038  
H      1.8365    4.3892   -0.7259  
C      2.8145   -0.0213   -1.0815  
C      2.9427   -1.2060   -1.8108  
C      3.8422    0.3401   -0.2135  
C      4.0702   -2.0046   -1.6785  
H      2.1407   -1.5085   -2.4781  
C      4.9729   -0.4603   -0.0706  
H      3.7467    1.2517    0.3711  
C      5.0897   -1.6359   -0.8028  
H      4.1539   -2.9236   -2.2510  
H      5.7595   -0.1689    0.6191  
H      5.9674   -2.2648   -0.6909  
C     -0.1258    4.1899    1.4085  
H     -0.7265    3.4291    1.9071  
H      0.8977    4.1824    1.7926  
H     -0.5415    5.1802    1.6294  

63
Transition State II-III R gas
Mn     -0.4884   -1.3470    0.3646 
O       1.0950   -1.6264    2.8175 
O      -2.3895   -3.2732    1.4517 
N      -1.7661   -1.0267   -1.2688 
C      -1.6268   -2.5194    1.0396 
C       0.4424   -2.6474   -0.4582 
O       1.0356   -3.4730   -0.9859 
C       0.5106   -1.4875    1.8416 
N      -1.4784    0.2991    1.1231 
C      -2.2761    0.9143    0.0410 
C      -2.8890   -0.1621   -0.8367 
H      -3.5623   -0.7927   -0.2399 
O       0.5690    0.1319   -0.6132 
C       1.5432    0.8224   -0.9914 
H       1.8090    1.8808    0.3288 
C       1.1809    2.0000   -1.8541 
H       0.3558    2.5050   -1.3409 
H       1.9940    2.7085   -2.0021 
H       0.8321    1.6433   -2.8299 
O      -0.0005    2.4010    1.1348 
C       1.3156    2.5166    1.1893 
H      -1.5286    1.4383   -0.5652 
C      -3.6581    0.4507   -2.0048 
H      -2.9331    0.9324   -2.6770 
H      -4.1654   -0.3249   -2.5856 
C      -3.2779    1.9659    0.4950 
H      -2.7298    2.7267    1.0582 
H      -4.0273    1.5234    1.1625 
C      -4.6672    1.4933   -1.5341 
C      -3.9902    2.5766   -0.7051 
H      -3.2633    3.1137   -1.3278 
H      -4.7235    3.3165   -0.3703 
H      -5.1780    1.9261   -2.3998 
H      -5.4406    1.0029   -0.9283 
H      -1.1524   -0.4465   -1.8404 
C      -2.1928   -2.1916   -2.0495 
H      -1.3179   -2.7597   -2.3650 
H      -2.8108   -2.8370   -1.4220 
H      -2.7654   -1.9112   -2.9380 
H      -0.7239    1.0600    1.2720 
C      -2.1944    0.1198    2.3866 
H      -2.5268    1.0753    2.8010 
H      -3.0617   -0.5380    2.2723 
H      -1.5203   -0.3387    3.1119 
C       1.8141    3.9364    0.9067 
H       1.3637    4.3156   -0.0142 
H       1.4955    4.5923    1.7239 
H       2.9048    3.9878    0.8220 
C       2.9400    0.3236   -0.9193 
C       3.2611   -0.7433   -0.0758 
C       3.9540    0.8830   -1.7040 
C       4.5561   -1.2280   -0.0060 
H       2.4900   -1.1804    0.5405 
C       5.2494    0.3905   -1.6406 
H       3.7338    1.7021   -2.3773 
C       5.5572   -0.6634   -0.7892 
H       4.7855   -2.0500    0.6633 
H       6.0221    0.8329   -2.2602 
H       6.5716   -1.0438   -0.7366 
C       1.9722    1.9284    2.4417 
H       1.6783    0.8858    2.5758 
H       3.0651    1.9763    2.3993 
H       1.6293    2.4882    3.3185 

63
Transition State II-III R smd
Mn    -0.2490   -1.0859    0.4350  
O      1.9152   -0.6391    2.3625  
O     -1.5366   -2.8260    2.3912  
N     -1.7941   -1.3659   -0.9373  
C     -1.0395   -2.1263    1.6253  
C      0.6417   -2.5305   -0.1102  
O      1.1714   -3.5165   -0.3750  
C      1.0690   -0.7567    1.5947  
N     -1.3974    0.5662    0.9812  
C     -2.4644    0.7544   -0.0314  
C     -2.9806   -0.5948   -0.4971  
H     -3.4152   -1.1376    0.3526  
O      0.4080    0.2128   -1.0094  
C      1.4879    0.8258   -1.2500  
H      1.5259    2.0113   -0.1708  
C      1.4745    1.7534   -2.4317  
H      0.5780    2.3770   -2.4007  
H      2.3690    2.3750   -2.4796  
H      1.4357    1.1342   -3.3364  
O     -0.2570    2.9235    0.3106  
C      1.0529    2.9470    0.4441  
H     -1.9505    1.2094   -0.8863  
C     -4.0262   -0.4302   -1.5966  
H     -3.5232   -0.0304   -2.4884  
H     -4.4479   -1.4003   -1.8722  
C     -3.5847    1.7004    0.3818  
H     -3.1509    2.6639    0.6677  
H     -4.1099    1.3044    1.2587  
C     -5.1430    0.5197   -1.1787  
C     -4.5860    1.8709   -0.7535  
H     -4.0933    2.3490   -1.6102  
H     -5.3953    2.5379   -0.4391  
H     -5.8524    0.6357   -2.0045  
H     -5.7017    0.0792   -0.3422  
H     -1.4258   -0.8907   -1.7621  
C     -2.1204   -2.7465   -1.3160  
H     -1.2268   -3.2408   -1.6973  
H     -2.4734   -3.2913   -0.4374  
H     -2.8898   -2.7900   -2.0908  
H     -0.8100    1.4251    0.8408  
C     -1.8679    0.5824    2.3701  
H     -2.2837    1.5561    2.6463  
H     -2.6295   -0.1829    2.5391  
H     -1.0267    0.3745    3.0345  
C      1.7343    4.1598   -0.1913  
H      1.3931    4.2968   -1.2203  
H      1.4498    5.0542    0.3763  
H      2.8269    4.0840   -0.1858  
C      2.8100    0.2020   -0.9062  
C      3.0285   -1.1023   -1.3535  
C      3.8389    0.8750   -0.2502  
C      4.2388   -1.7387   -1.1093  
H      2.2505   -1.6121   -1.9099  
C      5.0478    0.2373   -0.0027  
H      3.6904    1.8951    0.0841  
C      5.2487   -1.0735   -0.4235  
H      4.3911   -2.7553   -1.4575  
H      5.8347    0.7659    0.5256  
H      6.1917   -1.5720   -0.2231  
C      1.5496    2.7156    1.8745  
H      1.0715    1.8364    2.3098  
H      2.6351    2.5971    1.9455  
H      1.2604    3.5842    2.4789  

10
Acetone
O     -0.0000    1.3950    0.0000 
C     -0.0000    0.1792   -0.0001 
C     -1.2761   -0.6097   -0.0032 
H     -2.1309    0.0468   -0.1688 
H     -1.2445   -1.3939   -0.7656 
H     -1.3858   -1.1120    0.9648 
C      1.2761   -0.6097    0.0032 
H      2.1309    0.0468    0.1689 
H      1.2444   -1.3939    0.7657 
H      1.3859   -1.1120   -0.9648 

12
Isopropanol
O       0.0876    1.3632   -0.1655 
C      -0.0024    0.0401    0.3632 
C      -1.3350   -0.5151   -0.0884 
H      -2.1536    0.1264    0.2507 
H      -1.3712   -0.5711   -1.1818 
H      -1.4938   -1.5188    0.3150 
C       1.1668   -0.8072   -0.1024 
H       2.1166   -0.3726    0.2273 
H       1.1033   -1.8220    0.3029 
H       1.1785   -0.8689   -1.1959 
H       0.0083    0.0883    1.4627 
H       0.9347    1.7267    0.1088 

19
1-Phenylethanol
H     -1.8500   -1.0643   -1.0382  
O     -2.2955    0.9245   -0.6814  
C     -1.6536   -0.2810   -0.2925  
C     -2.2745   -0.6983    1.0275  
H     -1.8484   -1.6436    1.3725  
H     -2.0885    0.0649    1.7897  
H     -3.3551   -0.8233    0.9117  
C     -0.1545   -0.1184   -0.1688  
C      0.6878   -1.2106   -0.3757  
C      0.4050    1.1078    0.1880  
C      2.0635   -1.0834   -0.2219  
H      0.2607   -2.1673   -0.6651  
C      1.7814    1.2380    0.3393  
H     -0.2455    1.9631    0.3392  
C      2.6148    0.1430    0.1367  
H      2.7076   -1.9411   -0.3897  
H      2.2045    2.1991    0.6154  
H      3.6892    0.2455    0.2527  
H     -1.9296    1.1886   -1.5315  

17
Acetophenone
O     -2.2052   -1.3038    0.0001  
C     -1.6915   -0.1982    0.0001  
C     -2.5333    1.0427    0.0002  
H     -2.3160    1.6542    0.8815  
H     -2.3164    1.6540   -0.8814  
H     -3.5865    0.7624    0.0004  
C     -0.2069   -0.0578    0.0000  
C      0.4229    1.1895   -0.0001  
C      0.5732   -1.2180    0.0001  
C      1.8096    1.2726   -0.0002  
H     -0.1636    2.1015   -0.0002  
C      1.9563   -1.1344    0.0000  
H      0.0750   -2.1813    0.0002  
C      2.5768    0.1128   -0.0001  
H      2.2922    2.2444   -0.0004  
H      2.5546   -2.0396    0.0001  
H      3.6602    0.1796   -0.0002  

75
I R alternative pathway pcm
Mn    0.99098800   -0.39869800    1.38196200
O     2.19154400   -3.05822000    1.63181100
O     2.16525100    0.49122700    3.91202000
N     0.22665700    1.59733800    0.96211600
C     1.71223300    0.14240500    2.91256500
C    -0.47306100   -0.92432600    2.24362200
O    -1.41305800   -1.25443400    2.81893400
C     1.71704500   -2.01602000    1.53488300
N     2.63293200    0.37766800    0.18003900
C     2.10621400    1.53511100   -0.58165400
C     1.27939100    2.42803700    0.33435600
H     1.91633100    2.80009600    1.14795300
O    -2.36094100    2.04675800   -0.57987700
C    -3.33231000    1.56909400   -1.14197600
H    -1.75938200   -0.86087800   -0.12380200
C    -3.71374100    2.01121600   -2.52519500
H    -3.06453100    2.82977600   -2.83173700
H    -3.60123500    1.18064800   -3.22884000
H    -4.75889900    2.32935800   -2.56159300
O     0.25479300   -0.81905400   -0.50981800
C    -1.01047200   -1.36403800   -0.75574600
H     1.40818200    1.09200700   -1.29928500
C     0.70011800    3.61265500   -0.43910700
H    -0.05496100    3.22667600   -1.13517800
H     0.17916600    4.28764800    0.24510500
C     3.16591100    2.31302000   -1.35227400
H     3.70512300    1.62484000   -2.01211000
H     3.90100900    2.73965800   -0.65987800
C     1.76817800    4.37662400   -1.21218000
C     2.53309300    3.44886000   -2.14592900
H     1.84568600    3.03699700   -2.89601700
H     3.30562900    3.99995200   -2.69067200
H     1.30175100    5.19226900   -1.77314700
H     2.47163900    4.84030700   -0.50826800
H    -0.46725900    1.38991300    0.24275400
C    -0.45467300    2.29416900    2.05712100
H    -1.20725500    1.63848900    2.49509100
H     0.27191100    2.54387100    2.83332900
H    -0.94965100    3.20916000    1.72240400
H     2.78236700   -0.36102600   -0.51698900
C     3.89898600    0.61353700    0.88138300
H     4.71574700    0.85197900    0.19455300
H     3.79454600    1.43087600    1.59771500
H     4.16721000   -0.28762500    1.43468600
C    -1.38959700   -1.10283800   -2.20862500
H    -1.33964500   -0.03215200   -2.42334700
H    -0.68906100   -1.61307700   -2.87819500
H    -2.40101100   -1.45794000   -2.43084200
O     2.24329800   -1.49280100   -1.93800300
H     1.37444300   -1.31023100   -1.44930800
C     2.53812000   -2.87708300   -1.88121200
H     1.99524600   -3.32685000   -1.03823600
C     4.02657200   -3.04621700   -1.63619500
H     4.30657200   -4.10311200   -1.60429300
H     4.59523400   -2.56284800   -2.43756200
H     4.31271300   -2.58571000   -0.68646300
C     2.09081600   -3.56233700   -3.16343200
H     2.31110100   -4.63427900   -3.14088100
H     1.01430300   -3.43715200   -3.31081700
H     2.60567900   -3.12020800   -4.02266700
C    -4.15182000    0.52482000   -0.47100000
C    -3.90430000    0.24628100    0.87575700
C    -5.12382100   -0.20914600   -1.15426800
C    -4.60842200   -0.75150700    1.52877600
H    -3.15015500    0.82592900    1.39436600
C    -5.82408200   -1.21617000   -0.50249200
H    -5.32874800   -0.00931400   -2.19968900
C    -5.56672400   -1.48844600    0.83693600
H    -4.40309900   -0.96447100    2.57169000
H    -6.57004900   -1.79038400   -1.04062500
H    -6.11447500   -2.27586800    1.34361700
C    -1.07971400   -2.85608200   -0.44301000
H    -0.79958700   -3.05342800    0.59511900
H    -2.09150600   -3.24529200   -0.59942500
H    -0.39365800   -3.41372300   -1.08982200

75
II R alternative pathway pcm
Mn   -1.81675200   -1.09825400    0.14034800
O    -0.19473900   -2.88960300    1.81037300
O    -3.99839200   -1.43859000    2.04871400
N    -2.88181100    0.34024200   -0.94465900
C    -3.13190900   -1.29880000    1.30808900
C    -2.44725100   -2.47597200   -0.81655800
O    -2.83641000   -3.36838600   -1.42341400
C    -0.78783800   -2.18847100    1.12574400
N    -1.01881400    0.57718700    1.07789900
C    -1.26391300    1.74244300    0.20270100
C    -2.67843300    1.68440600   -0.35254800
H    -3.39495700    1.77422700    0.47398500
O    -0.46388900   -0.64563700   -1.35193000
C     0.68551400   -0.72720200   -1.78955700
H     2.19549700   -1.42980800    1.41225600
C     1.15746700    0.29708400   -2.75859400
H     1.82102900    0.98419800   -2.20699200
H     1.73523700   -0.15398600   -3.56717400
H     0.30799300    0.85552500   -3.15081700
O     1.63653100    0.54187900    1.19224100
C     2.33577900   -0.43589500    1.88504200
H    -0.57827500    1.61977400   -0.64220400
C    -2.90987500    2.81364600   -1.35361500
H    -2.26378000    2.63560900   -2.22463800
H    -3.94206400    2.80392400   -1.71317100
C    -0.96646300    3.09941200    0.82904700
H     0.05552100    3.09478500    1.21531000
H    -1.63865500    3.28224900    1.67527100
C    -2.57988000    4.17658400   -0.75263800
C    -1.16098800    4.20730100   -0.19875800
H    -0.44385600    4.07601300   -1.01957300
H    -0.94803000    5.18024300    0.25436000
H    -2.71727100    4.95357800   -1.51050500
H    -3.28807700    4.39663700    0.05650000
H    -2.35908500    0.32574500   -1.81950500
C    -4.29327700    0.06715700   -1.24789500
H    -4.37808300   -0.90000600   -1.74275200
H    -4.86121800    0.03210000   -0.31682900
H    -4.72920700    0.82954200   -1.89795700
H     0.04979800    0.47241100    1.12267800
C    -1.46144300    0.79327900    2.46067800
H    -0.87980300    1.57831700    2.95090000
H    -2.51944600    1.06379200    2.50269500
H    -1.32739700   -0.12706000    3.02960100
C     3.84126400   -0.16390600    1.88568800
H     4.21328100   -0.06224500    0.86354400
H     4.05428500    0.77154400    2.41688900
H     4.39560200   -0.97175800    2.37702700
O     2.85911800    1.72559900   -0.64442500
H     2.38177900    1.23796900    0.14404300
C     3.65262700    2.77911100   -0.15880000
H     4.44636500    2.37454800    0.49322500
C     2.82801500    3.75558300    0.66919600
H     3.45238100    4.54670400    1.09713900
H     2.05585600    4.22035100    0.04599800
H     2.33432000    3.21705600    1.48201100
C     4.31721700    3.46238900   -1.33969800
H     4.97994000    4.26839500   -1.01065700
H     4.90693300    2.74363700   -1.91577800
H     3.55703200    3.88994500   -2.00259100
C     1.60373300   -1.81239500   -1.40403000
C     1.11167100   -3.10065200   -1.18797400
C     2.97300800   -1.55946200   -1.28785200
C     1.98150400   -4.12864700   -0.85609700
H     0.05540800   -3.30308300   -1.31639600
C     3.83416700   -2.58547500   -0.93006400
H     3.34128900   -0.54708800   -1.41599900
C     3.34160300   -3.87003600   -0.71901200
H     1.59872000   -5.13142500   -0.70284900
H     4.89264700   -2.38254800   -0.81033000
H     4.01984300   -4.67243800   -0.44898600
C     1.84556500   -0.55903000    3.32808100
H     0.78340800   -0.81234400    3.35776800
H     2.39184500   -1.33393300    3.87863500
H     1.98143200    0.39643200    3.84858100

75
III R alternative pathway pcm
Mn   -1.25768200    1.12248400    0.64176500
O    -2.16176400   -0.75142300    2.70280900
O    -1.82719900    3.42562700    2.35735800
N    -0.41876000    2.30878400   -0.85394600
C    -1.58940400    2.51130600    1.69529300
C    -2.92377900    1.24917200    0.01708600
O    -4.01267400    1.39679000   -0.32193600
C    -1.80351200   -0.02541900    1.88353800
N     0.74906300    0.98472400    1.25930400
C     1.60529500    1.44417400    0.14059500
C     0.97579100    2.66229400   -0.51828200
H     0.93102800    3.49157700    0.20081100
O    -0.65061200   -0.22874500   -0.68590500
C    -1.08315700   -1.54110000   -0.72233600
H    -0.95477400   -2.03421600    0.26218500
C    -0.24860900   -2.32701300   -1.73281700
H     0.81213700   -2.25277700   -1.48279900
H    -0.53683200   -3.38318300   -1.75523900
H    -0.39036100   -1.91101900   -2.73557200
O     1.79519000   -1.80713600    1.37650800
C     1.31036200   -2.86826100    1.73902300
H     1.55507100    0.63218500   -0.59043600
C     1.79532000    3.08589500   -1.73701500
H     1.70585500    2.29707200   -2.49658700
H     1.38464600    3.99936200   -2.17459200
C     3.06645000    1.67466000    0.50060100
H     3.47271500    0.76744500    0.95733800
H     3.15504000    2.48129200    1.23830500
C     3.26734000    3.29188100   -1.39516500
C     3.86092200    2.05046000   -0.74290300
H     3.83640000    1.20822500   -1.44441900
H     4.91020300    2.21990100   -0.48075500
H     3.82002300    3.55489700   -2.30233500
H     3.36507500    4.14371000   -0.70942100
H    -0.39229100    1.54775100   -1.53831500
C    -1.19218700    3.43668600   -1.37597300
H    -2.19049200    3.09535900   -1.64856000
H    -1.28857700    4.19852800   -0.59906400
H    -0.73008400    3.88930900   -2.25736800
H     0.91022900   -0.01909600    1.32613100
C     1.07657900    1.56329300    2.56687100
H     2.09078300    1.31103700    2.88803600
H     0.97716900    2.64986600    2.53878400
H     0.37379200    1.17840600    3.30710300
C     1.55107400   -4.13649600    0.98256800
H     2.02531900   -3.93370200    0.02346100
H     2.19996300   -4.78475400    1.58113200
H     0.61187100   -4.67592400    0.83543300
O     3.19545600   -1.48430300   -1.04107300
H     2.73138100   -1.58745900   -0.19384500
C     4.45325300   -2.13562500   -0.93677000
H     4.29320400   -3.21593000   -0.78835500
C     5.25278000   -1.60227300    0.24087600
H     6.20637500   -2.13000500    0.33636200
H     5.45756600   -0.53566300    0.10600500
H     4.69832300   -1.73140800    1.17521000
C     5.17052600   -1.93303300   -2.25475500
H     6.13024000   -2.45615200   -2.26018200
H     4.56492400   -2.31100300   -3.08238100
H     5.35551200   -0.86698900   -2.42120000
C    -2.55948100   -1.66300500   -1.06209200
C    -3.05697000   -1.08417200   -2.23087900
C    -3.44629600   -2.33262400   -0.22318900
C    -4.40212600   -1.18002800   -2.55648700
H    -2.37728800   -0.53980100   -2.87929400
C    -4.79890900   -2.42850100   -0.54038100
H    -3.07250000   -2.77632900    0.69582500
C    -5.28059400   -1.85292200   -1.70995000
H    -4.77305900   -0.72262700   -3.46853400
H    -5.47694000   -2.94899400    0.12890200
H    -6.33415300   -1.92355000   -1.96027400
C     0.45054400   -2.94598900    2.96027400
H     0.51409400   -2.02290400    3.53455300
H    -0.58754800   -3.10144100    2.64816000
H     0.73142900   -3.80428300    3.57568000

77
IV R alternative pathway pcm
Mn  -1.13268700   -1.44680200    0.23900200
O   -3.49503300   -1.81650200   -1.45856600
O   -1.51222700   -4.21784300    1.10183900
N    0.66660900   -1.32672200    1.31792200
C   -1.35265700   -3.13023900    0.75792800
C   -2.15154100   -0.88027800    1.58637400
O   -2.81947400   -0.53466300    2.45534200
C   -2.57318200   -1.61697800   -0.80259600
N    0.16757500   -1.93022200   -1.33634200
C    1.55202700   -1.58361100   -0.92027100
C    1.74717100   -1.97247900    0.53659100
H    1.62053600   -3.05792700    0.64771500
O   -0.66336600    0.43614300   -0.33102400
C   -1.32136200    1.07597900   -1.37815600
H   -1.42586100    0.39585100   -2.24595000
C   -0.51227900    2.28300400   -1.85261100
H    0.50694600    1.98077700   -2.10578600
H   -0.98070200    2.74553300   -2.72605000
H   -0.45888600    3.03477700   -1.05819800
H    1.60069600   -0.49273600   -0.96755900
C    3.14011200   -1.56397100    1.01386300
H    3.18613800   -0.46776600    1.01054700
H    3.30045900   -1.89423400    2.04323200
C    2.64779800   -2.14508000   -1.81816800
H    2.47544400   -1.81756300   -2.84924000
H    2.61471500   -3.24096600   -1.81669300
C    4.23729200   -2.11820800    0.11224600
C    4.01962800   -1.69176700   -1.33293700
H    4.07549000   -0.60041100   -1.40196900
H    4.79866200   -2.10799400   -1.97900100
H    5.21291100   -1.77628300    0.47198600
H    4.24522300   -3.21441000    0.17525900
H    0.89165400   -0.32699700    1.33993500
C    0.62990400   -1.79836200    2.70823700
H    1.57159000   -1.61456600    3.23204100
H   -0.16682200   -1.28556600    3.24629900
H    0.42247600   -2.86989300    2.72528100
H   -0.08640700   -1.25329600   -2.04989600
C    0.01068800   -3.27085400   -1.91815000
H    0.60423400   -3.40142600   -2.82591900
H    0.30638700   -4.02932100   -1.19181400
H   -1.03985500   -3.42717800   -2.16441500
O    1.17142700    1.59983200    0.93046900
H    0.37623500    1.22864800    0.40592300
C    0.72539400    2.57020600    1.86696200
H    0.05263800    3.27478600    1.35427700
C    1.93008500    3.33418400    2.37625200
H    2.44675100    3.84184000    1.55877800
H    1.62924300    4.08602700    3.11055600
H    2.63402900    2.64650800    2.85611800
C   -0.03594100    1.91059400    3.00569100
H   -0.87995000    1.32880700    2.62922800
H    0.62607100    1.23781400    3.56086500
H   -0.42533400    2.65968200    3.70118100
C   -2.72698700    1.51927900   -1.01276400
C   -3.75957200    1.47451500   -1.94723200
C   -2.99836500    2.02174600    0.25801700
C   -5.03632600    1.91937100   -1.62178200
H   -3.56304500    1.07266500   -2.93777200
C   -4.27223300    2.46563800    0.59123700
H   -2.19964900    2.05214900    0.99026200
C   -5.29751600    2.41538400   -0.34853700
H   -5.83102600    1.87011400   -2.35944400
H   -4.46754000    2.84734800    1.58846100
H   -6.29431300    2.75657500   -0.08902900
H    2.37712500    1.75020200   -0.41752100
O    2.87703400    1.58342900   -1.24056300
C    4.04214600    2.39014600   -1.26371900
H    4.59189300    2.06800800   -2.15612200
C    3.68782900    3.86078400   -1.42460200
H    3.12712200    4.21979800   -0.55524200
H    4.58742800    4.47554600   -1.52411900
H    3.06787000    4.00806600   -2.31263900
C    4.91440000    2.13795900   -0.04305600
H    5.16678300    1.07722900    0.03563200
H    5.84462400    2.71080800   -0.09963900
H    4.38991700    2.43270500    0.87145200

77
V R alternative pathway pcm
Mn  -1.89189100   -0.85886100   -0.51581100
O   -1.85025400   -1.20726800   -3.42904300
O   -2.82779400   -3.60074500   -0.12941000
N   -1.62275500   -0.61231800    1.53919400
C   -2.43047700   -2.53238500   -0.29061500
C   -3.61947600   -0.43795800   -0.55593000
O   -4.76056100   -0.29467000   -0.61112800
C   -1.87912800   -1.04733700   -2.29302800
N    0.13662500   -1.44409000   -0.41408100
C    0.65919500   -1.15470100    0.94508900
C   -0.43931700   -1.39097400    1.97357900
H   -0.73214700   -2.44981100    1.95826800
O    0.90780100    0.80568900   -2.09499000
C    2.01299600    1.41733200   -1.46057200
H    1.70552300    1.77555700   -0.47054200
C    2.49346400    2.60640400   -2.28233100
H    1.68807500    3.33894200   -2.38429300
H    3.35183200    3.09404200   -1.81186400
H    2.78967700    2.27085000   -3.28056600
H    0.87027700   -0.08109400    0.95934800
C    0.04546700   -1.01193800    3.37246000
H    0.19324500    0.07479100    3.38816900
H   -0.71848300   -1.25182500    4.11634700
C    1.94467200   -1.88605100    1.31263500
H    2.70835000   -1.68780400    0.55678800
H    1.77212400   -2.96870000    1.33004700
C    1.35102000   -1.71188700    3.73409500
C    2.42542000   -1.44621200    2.68899800
H    2.66417700   -0.37528900    2.66742800
H    3.35066700   -1.97193900    2.94433000
H    1.68096100   -1.38065100    4.72353900
H    1.17863700   -2.79385700    3.80552200
H   -1.35764500    0.37227700    1.59514800
C   -2.79323100   -0.82385400    2.39834600
H   -2.59429600   -0.56838800    3.44198500
H   -3.61672200   -0.20410000    2.04426600
H   -3.09888900   -1.87092700    2.34422700
H    0.60726500   -0.80126700   -1.05668800
C    0.41899500   -2.80261700   -0.89880400
H    1.49272600   -2.99099400   -0.97241400
H   -0.02506600   -3.54725700   -0.23655300
H   -0.02014700   -2.92362200   -1.88954600
O   -1.14514700    1.06651700   -0.58444500
H    0.08994600    0.96999000   -1.52706100
C   -1.82481500    2.21716200   -1.04878600
H   -1.09868200    3.04802900   -0.98756700
C   -3.00780500    2.60132800   -0.16598500
H   -2.75277100    2.49592000    0.89066400
H   -3.29226500    3.64346300   -0.34386000
H   -3.88412300    1.98471700   -0.36860000
C   -2.24198000    2.11791900   -2.50988200
H   -1.38987200    1.83992800   -3.13517000
H   -3.03103900    1.37165000   -2.64360700
H   -2.62907400    3.07955400   -2.86117600
C    3.12557400    0.41506000   -1.24636300
C    4.06875800    0.61710200   -0.23871500
C    3.23181700   -0.71832500   -2.04982500
C    5.09499200   -0.29716900   -0.03344300
H    3.98858200    1.48972000    0.40382000
C    4.25728100   -1.63633400   -1.84622600
H    2.49006900   -0.88342100   -2.82351400
C    5.19145600   -1.42976700   -0.83681200
H    5.81328700   -0.13287300    0.76313800
H    4.32286200   -2.51870000   -2.47472400
H    5.98656000   -2.14922400   -0.67229800
H   -0.26681100    1.88476600    0.78578600
O    0.20710400    1.95508800    1.64250200
C    0.43404700    3.29551200    2.05824400
H    1.03497600    3.19407700    2.96887000
C    1.24085200    4.07708800    1.03499700
H    0.69376000    4.15510300    0.08875900
H    1.43568800    5.09184200    1.39330900
H    2.20117300    3.59441200    0.83930100
C   -0.85889500    4.00851200    2.41769400
H   -1.45694200    3.39767000    3.09900700
H   -0.64602600    4.96328100    2.90721100
H   -1.45373300    4.21520000    1.52344800

75
TS II-III R alternative pathway pcm
Mn   1.01431400   -1.40208300    0.38719300
O    2.46575000   -0.33767200    2.69641400
O    1.24627600   -4.05009100    1.60196200
N   -0.18898600   -2.17809000   -1.13515300
C    1.15431000   -3.00387800    1.13384000
C    2.55234300   -1.66912000   -0.49456000
O    3.54486100   -1.87472600   -1.03122100
C    1.90075000   -0.70401800    1.76452900
N   -0.82751300   -0.97617900    1.26009100
C   -1.89625600   -1.19738800    0.25445000
C   -1.55601000   -2.40017300   -0.61011200
H   -1.51377300   -3.30491800    0.01100300
O    0.54739200    0.29587800   -0.61228600
C    1.09771800    1.41361800   -0.88810000
H    0.73970900    2.28180700    0.25727500
C    0.40289700    2.21270300   -1.96446600
H   -0.67105800    2.22346100   -1.76845800
H    0.78819700    3.23109000   -2.03300000
H    0.56390600    1.71457800   -2.92672300
O   -1.07022300    1.79792300    1.16127400
C   -0.11012900    2.67853000    1.12049000
H   -1.85461900   -0.31572000   -0.39204400
C   -2.59620300   -2.58199300   -1.71379500
H   -2.51134400   -1.73282200   -2.40600400
H   -2.38935800   -3.48742400   -2.28971900
C   -3.30772900   -1.27759900    0.81983400
H   -3.50837800   -0.38136800    1.41352100
H   -3.40419900   -2.14256200    1.48695700
C   -4.01483000   -2.63521200   -1.15678400
C   -4.31914400   -1.40635900   -0.31154600
H   -4.26939400   -0.50355300   -0.93157600
H   -5.33303600   -1.46326100    0.09692800
H   -4.72735700   -2.72479400   -1.98240300
H   -4.13036200   -3.53734500   -0.54192500
H   -0.23383600   -1.36135500   -1.74510600
C    0.32532400   -3.31641000   -1.90574900
H    1.31406200   -3.07411500   -2.29392600
H    0.41317300   -4.18514700   -1.25047700
H   -0.32239400   -3.57323800   -2.74709000
H   -0.79597400    0.05528300    1.37093600
C   -1.07974300   -1.57858400    2.57276100
H   -1.98885400   -1.18697500    3.03646000
H   -1.16884200   -2.66413100    2.49205100
H   -0.23894300   -1.35676100    3.23128800
C   -0.47542700    4.05146500    0.56277000
H   -1.05344300    3.95571300   -0.35704700
H   -1.09701100    4.57009600    1.30173300
H    0.41042900    4.66265200    0.36978200
O   -2.84772500    1.91298000   -0.78375600
H   -2.18527600    1.88035000   -0.04069500
C   -3.87538600    2.81378500   -0.42353600
H   -3.46228600    3.83466400   -0.35412600
C   -4.47224900    2.45651100    0.92967100
H   -5.21932800    3.19421200    1.23894100
H   -4.95298800    1.47394300    0.88324300
H   -3.68442900    2.41946600    1.68711500
C   -4.91324700    2.79545900   -1.52779500
H   -5.71351100    3.51336200   -1.32732800
H   -4.45532500    3.04702200   -2.48828500
H   -5.35605200    1.79728200   -1.60964700
C    2.60320900    1.52274500   -0.84593000
C    3.29848500    1.31396700   -2.04018200
C    3.32796700    1.75869500    0.31869900
C    4.68675900    1.32918900   -2.06219200
H    2.75267800    1.12277600   -2.95767600
C    4.71768500    1.77507300    0.29796300
H    2.80637700    1.93409600    1.24921400
C    5.40191900    1.55870200   -0.89202500
H    5.21063300    1.15783300   -2.99656900
H    5.26494800    1.96050500    1.21610300
H    6.48641600    1.57167000   -0.90884100
C    0.72086900    2.78064200    2.39581100
H    1.06405600    1.79672900    2.71815300
H    1.57831500    3.45012600    2.28792500
H    0.07216000    3.18227700    3.18227500

77
TS VI-V R alternative pathway pcm
Mn  -0.71242100   -1.91627500   -0.19073900
O    0.81391400   -3.12023700   -2.40321800
O   -0.92917200   -4.47210700    1.16013900
N   -1.60946700   -0.84870600    1.31763500
C   -0.83452600   -3.46773600    0.61040700
C   -2.25264700   -2.25591500   -1.03672300
O   -3.22824400   -2.53070600   -1.57250700
C    0.22054500   -2.63579400   -1.55322000
N    1.02114200   -1.29480600    0.75195500
C    0.67583000   -0.14731700    1.62785600
C   -0.62587500   -0.45775500    2.34790500
H   -0.47766900   -1.32934900    3.00094700
O    0.48371700    0.10266500   -1.82894400
C    1.38818400    1.19131900   -1.81690700
H    1.00759700    1.96511000   -1.13857700
C    1.52230400    1.78643000   -3.21345900
H    0.54974500    2.14601500   -3.56092700
H    2.22476200    2.62533600   -3.21953100
H    1.88279800    1.02529300   -3.91196400
H    0.47616100    0.68791200    0.94820000
C   -1.07121800    0.73847500    3.18617400
H   -1.31515400    1.55593000    2.49791300
H   -1.97219400    0.49055500    3.75320900
C    1.77268500    0.28650900    2.58926000
H    2.68719800    0.49997800    2.02740500
H    1.99984400   -0.52359700    3.29221900
C    0.03100200    1.19943200    4.13520200
C    1.31467200    1.50985900    3.37509000
H    1.13183500    2.33680300    2.67953500
H    2.10348100    1.82582900    4.06448100
H   -0.30977400    2.07961300    4.68917700
H    0.22967100    0.41646800    4.87915800
H   -1.82427000   -0.02264800    0.71669500
C   -2.85299700   -1.36909900    1.89138900
H   -3.31605400   -0.65681400    2.57892600
H   -3.56394300   -1.58178300    1.09360000
H   -2.65073800   -2.29714600    2.43118400
H    1.57539800   -0.90928200   -0.01160900
C    1.83135000   -2.34342500    1.38938700
H    2.79564200   -1.95853800    1.72767800
H    1.29822900   -2.76834500    2.24111700
H    2.01196100   -3.13773400    0.66479300
O   -1.67207400    0.81019200   -0.81177600
H   -0.42838700    0.45156100   -1.50891000
C   -2.73417800    1.24207000   -1.61530400
H   -2.68979800    2.34331100   -1.71794400
C   -4.07449700    0.91741000   -0.96587900
H   -4.11160000    1.33094900    0.04684700
H   -4.90997200    1.33533500   -1.53742800
H   -4.21690900   -0.16522200   -0.89866000
C   -2.64471100    0.67776200   -3.02968100
H   -1.67911100    0.92791200   -3.47704200
H   -2.73962000   -0.41168500   -3.01995300
H   -3.43626000    1.08382700   -3.66803000
C    2.72846700    0.74314600   -1.28455200
C    3.47041800    1.56945500   -0.44251100
C    3.24075400   -0.51300500   -1.61704300
C    4.69579000    1.15029400    0.06505900
H    3.07410400    2.54323500   -0.16862300
C    4.46070500   -0.93866300   -1.10286600
H    2.66576400   -1.16309600   -2.26789600
C    5.19161800   -0.10810100   -0.25903200
H    5.25719000    1.80163700    0.72699200
H    4.84051200   -1.92200100   -1.36044500
H    6.14111800   -0.44126100    0.14615400
H   -1.02923400    2.13026000   -0.00290500
O   -0.51970200    2.78102400    0.55349700
C   -0.92103500    4.10902800    0.28197500
H   -0.31486200    4.73337100    0.95019600
C   -0.60661700    4.50869400   -1.15300600
H   -1.17841200    3.89618300   -1.85838700
H   -0.85987300    5.55781200   -1.33331400
H    0.45656300    4.36942900   -1.36631600
C   -2.38686200    4.32853700    0.62834800
H   -2.58056600    4.03489200    1.66353200
H   -2.66729300    5.37938400    0.50848800
H   -3.03156500    3.72972500   -0.02334500
